# Supplementary material for: BRD3 Regulates the Inflammatory and Stress Response in Rheumatoid Arthritis Synovial Fibroblasts
Source: Biomedicines. 2023 Nov 30;11(12):3188. doi: 10.3390/biomedicines11123188 (PMC10741099; doi:10.3390/biomedicines11123188)
Supplement: Supplementary file 1 [file biomedicines-11-03188-s001.zip]

Archive with 3 entries (3 files):
- Supplementary figures.pdf
- supplementary table S1.xlsx
- supplementary table S2.xlsx
