# Supplementary material for: BRD3 Regulates the Inflammatory and Stress Response in Rheumatoid Arthritis Synovial Fibroblasts
Source: Biomedicines. 2023 Nov 30;11(12):3188. doi: 10.3390/biomedicines11123188 (PMC10741099; doi:10.3390/biomedicines11123188)
Supplement: Supplementary file 1 [file biomedicines-11-03188-s001.zip › supplementary table S1.xlsx]

## Sheet: KEGG_no TNF
	ID	Description	GeneRatio	BgRatio	pvalue	p.adjust	qvalue	geneID	Count
hsa04110	hsa04110	Cell cycle	22/152	157/8354	5.48781e-14	1.07561e-11	9.41593e-12	10912/4616/7272/9133/983/57082/157570/701/699/9319/26271/4085/8317/5933/1017/9088/113130/1111/90381/1647/4998/4175	22
hsa04115	hsa04115	p53 signaling pathway	10/152	74/8354	7.83211e-07	7.67547e-05	6.71912e-05	10912/4616/9133/983/6241/1017/1111/25946/1647/8795	10
hsa04914	hsa04914	Progesterone-mediated oocyte maturation	11/152	100/8354	1.77535e-06	0.00011599	0.000101538	9133/983/6790/699/3320/4085/3326/1017/9088/3835/80315	11
hsa03460	hsa03460	Fanconi anemia pathway	8/152	54/8354	5.11486e-06	0.000250628	0.0002194	29089/2177/672/55215/80010/641/7398/5888	8
hsa04612	hsa04612	Antigen processing and presentation	7/152	69/8354	0.000241201	0.00945509	0.00827701	3310/3303/3304/3320/3306/3326/3308	7
hsa03030	hsa03030	DNA replication	5/152	36/8354	0.000446431	0.0120091	0.0105128	10714/5557/3978/5422/4175	5
hsa05417	hsa05417	Lipid and atherosclerosis	12/152	214/8354	0.000510212	0.0120091	0.0105128	2353/3310/3303/3304/3320/4314/3306/3329/3326/19/8795/3308	12
hsa05322	hsa05322	Systemic lupus erythematosus	9/152	128/8354	0.000520922	0.0120091	0.0105128	8345/8342/8329/8332/8366/8352/8335/8347/8358	9
hsa04114	hsa04114	Oocyte meiosis	9/152	129/8354	0.000551436	0.0120091	0.0105128	9133/983/6790/699/26271/4085/1017/9088/80315	9
hsa04210	hsa04210	Apoptosis	9/152	136/8354	0.000808677	0.0146985	0.0128671	2353/10912/4616/332/4001/1519/1647/8795/835	9
hsa03440	hsa03440	Homologous recombination	5/152	41/8354	0.000824914	0.0146985	0.0128671	672/10714/641/580/5888	5
hsa04141	hsa04141	Protein processing in endoplasmic reticulum	10/152	168/8354	0.000952445	0.0155566	0.0136183	3310/3303/3304/23645/3337/10808/3320/22824/3301/3326	10
hsa04814	hsa04814	Motor proteins	10/152	187/8354	0.00213286	0.0321569	0.0281503	1062/9585/3832/9928/56992/9493/146909/11004/3833/3835	10
hsa04068	hsa04068	FoxO signaling pathway	8/152	129/8354	0.00237726	0.0332816	0.0291348	10912/4616/9133/114907/23710/1017/604/1647	8
hsa05134	hsa05134	Legionellosis	5/152	56/8354	0.00338012	0.0441668	0.0386638	3310/3303/3304/1195/3329	5

## Sheet: KEGG_with TNF
	ID	Description	GeneRatio	BgRatio	pvalue	p.adjust	qvalue	geneID	Count
hsa05322	hsa05322	Systemic lupus erythematosus	23/220	128/8354	1.81287e-13	4.55029e-11	4.27455e-11	8968/8340/8348/8331/8355/8970/8352/8342/8357/8366/8350/8329/8346/8332/8335/8358/8338/8969/8354/8347/85235/8341/8334	23
hsa05034	hsa05034	Alcoholism	24/220	182/8354	5.30541e-11	6.29875e-09	5.91705e-09	2354/8968/8340/8348/8331/8355/8970/8352/8342/8357/8366/8350/8329/8346/8332/8335/8358/8338/8969/8354/8347/85235/8341/8334	24
hsa04613	hsa04613	Neutrophil extracellular trap formation	24/220	185/8354	7.52839e-11	6.29875e-09	5.91705e-09	8968/8340/8348/8331/8355/8970/79792/8352/8342/8357/8366/8350/8329/8346/8332/8335/8358/8338/8969/8354/8347/85235/8341/8334	24
hsa04612	hsa04612	Antigen processing and presentation	11/220	69/8354	1.56762e-06	9.8368e-05	9.24069e-05	3310/3304/3303/1520/3320/6891/5721/6892/5993/3326/3308	11
hsa04110	hsa04110	Cell cycle	15/220	157/8354	1.5311e-05	0.000768612	0.000722035	10912/1028/4616/1870/151648/983/57082/1647/9088/90381/8317/26271/4998/81620/1017	15
hsa04217	hsa04217	Necroptosis	14/220	157/8354	6.37084e-05	0.00266513	0.00250363	7098/3320/8331/6773/8329/8332/8335/8338/8969/85235/10616/330/3326/8334	14
hsa04115	hsa04115	p53 signaling pathway	9/220	74/8354	0.000129234	0.00463397	0.00435315	10912/4616/983/1647/3732/51512/6241/25946/1017	9
hsa05202	hsa05202	Transcriptional misregulation in cancer	14/220	193/8354	0.000556874	0.0174719	0.0164131	10912/4616/8968/5371/8355/8352/8357/8350/8358/5468/1647/8354/330/4094	14
hsa04914	hsa04914	Progesterone-mediated oocyte maturation	9/220	100/8354	0.00123214	0.0343631	0.0322807	3320/983/6790/196883/80315/3835/9088/3326/1017	9
hsa04141	hsa04141	Protein processing in endoplasmic reticulum	12/220	168/8354	0.0015683	0.0393644	0.0369789	3310/3337/3304/10808/3303/3320/22824/23645/3301/10970/3300/3326	12

## Sheet: Reactome_no TNF
	ID	Description	GeneRatio	BgRatio	pvalue	p.adjust	qvalue	geneID	Count
R-HSA-1640170	R-HSA-1640170	Cell Cycle	77/205	688/10861	2.51003e-40	2.17871e-37	1.36863e-37	57405/3161/1062/9133/8345/983/57082/220134/157570/55355/7153/147841/701/6790/699/55143/8342/332/54821/9493/3320/151246/11004/23397/1719/7298/6241/26271/22974/64151/4085/672/11130/4001/3306/51659/7314/79682/10051/80010/8317/7112/7316/8366/5933/3326/1017/9088/10714/23224/113130/1111/8352/55320/84296/8335/5557/9918/54892/63967/641/10592/8347/9156/9837/25946/4998/440145/8358/121441/55388/3978/55055/5…	77
R-HSA-69278	R-HSA-69278	Cell Cycle, Mitotic	64/205	557/10861	1.27114e-33	5.51676e-31	3.46554e-31	57405/3161/1062/9133/8345/983/57082/220134/157570/7153/147841/701/6790/699/55143/8342/332/54821/9493/3320/151246/11004/23397/1719/7298/6241/26271/22974/64151/4085/11130/4001/51659/7314/79682/10051/8317/7112/7316/8366/5933/3326/1017/9088/10714/113130/8352/84296/8335/5557/9918/54892/10592/8347/9837/4998/440145/8358/121441/55388/3978/55055/5422/4175	64
R-HSA-69620	R-HSA-69620	Cell Cycle Checkpoints	38/205	291/10861	1.12943e-21	3.26781e-19	2.05278e-19	57405/1062/9133/8345/983/57082/220134/147841/701/699/55143/8342/332/54821/151246/11004/4085/672/11130/7314/79682/80010/8317/7316/8366/1017/9088/1111/63967/641/8347/9156/25946/4998/55388/55055/580/4175	38
R-HSA-68886	R-HSA-68886	M Phase	41/205	414/10861	8.13741e-19	1.76582e-16	1.10926e-16	57405/1062/9133/8345/983/57082/220134/147841/701/699/55143/8342/332/54821/9493/3320/151246/11004/23397/26271/64151/4085/11130/4001/7314/79682/10051/7112/7316/8366/113130/8352/8335/9918/54892/10592/8347/440145/8358/121441/55055	41
R-HSA-68877	R-HSA-68877	Mitotic Prometaphase	27/205	203/10861	8.64174e-16	1.50021e-13	9.42404e-14	57405/1062/9133/983/57082/220134/147841/701/699/55143/332/54821/3320/151246/11004/23397/64151/4085/11130/79682/10051/113130/9918/10592/440145/121441/55055	27
R-HSA-2500257	R-HSA-2500257	Resolution of Sister Chromatid Cohesion	19/205	126/10861	2.04625e-12	2.96024e-10	1.85957e-10	57405/1062/9133/983/57082/220134/147841/701/699/55143/332/54821/151246/11004/4085/11130/79682/113130/55055	19
R-HSA-69481	R-HSA-69481	G2/M Checkpoints	21/205	165/10861	3.96028e-12	4.91075e-10	3.08485e-10	9133/8345/983/8342/672/7314/80010/8317/7316/8366/1017/9088/1111/63967/641/8347/9156/4998/55388/580/4175	21
R-HSA-2555396	R-HSA-2555396	Mitotic Metaphase and Anaphase	24/205	237/10861	1.5735e-11	1.70724e-09	1.07246e-09	57405/1062/9133/983/57082/220134/147841/701/699/55143/332/54821/151246/11004/26271/4085/11130/4001/7314/79682/7112/7316/113130/55055	24
R-HSA-141424	R-HSA-141424	Amplification of signal from the kinetochores	16/205	96/10861	2.5345e-11	2.19994e-09	1.38197e-09	57405/1062/57082/220134/147841/701/699/55143/332/54821/151246/11004/4085/11130/79682/55055	16
R-HSA-141444	R-HSA-141444	Amplification of signal from unattached kinetochores via a MAD2 inhibitory signal	16/205	96/10861	2.5345e-11	2.19994e-09	1.38197e-09	57405/1062/57082/220134/147841/701/699/55143/332/54821/151246/11004/4085/11130/79682/55055	16
R-HSA-69306	R-HSA-69306	DNA Replication	21/205	185/10861	3.65661e-11	2.8854e-09	1.81256e-09	8345/8342/51659/7314/8317/7316/8366/1017/10714/8352/84296/8335/5557/8347/9837/4998/8358/55388/3978/5422/4175	21
R-HSA-68882	R-HSA-68882	Mitotic Anaphase	23/205	236/10861	9.37733e-11	6.78293e-09	4.26093e-09	57405/1062/9133/983/57082/220134/147841/701/699/55143/332/54821/151246/11004/4085/11130/4001/7314/79682/7112/7316/113130/55055	23
R-HSA-2262752	R-HSA-2262752	Cellular responses to stress	43/205	784/10861	1.28865e-10	8.6042e-09	5.40502e-09	2353/3310/3303/8345/55466/3304/467/9531/23645/8342/3337/2288/10808/3320/26353/58528/64061/672/22824/4001/3306/3301/7314/54468/23135/7316/8366/3326/1017/8352/8335/155066/8347/8358/526/10049/10963/153222/3308/9550/200916/8535/57600	43
R-HSA-194315	R-HSA-194315	Signaling by Rho GTPases	40/205	701/10861	2.00098e-10	1.24061e-08	7.79329e-09	57405/347902/1062/8345/57082/220134/147841/701/54443/9928/699/55143/8342/332/54821/3320/151246/11004/29127/9824/4085/11130/1894/4001/79682/7112/8366/11113/3326/8352/8335/8347/57580/8358/81624/7074/8773/10963/390/55055	40
R-HSA-8953897	R-HSA-8953897	Cellular responses to stimuli	43/205	798/10861	2.2617e-10	1.29429e-08	8.1305e-09	2353/3310/3303/8345/55466/3304/467/9531/23645/8342/3337/2288/10808/3320/26353/58528/64061/672/22824/4001/3306/3301/7314/54468/23135/7316/8366/3326/1017/8352/8335/155066/8347/8358/526/10049/10963/153222/3308/9550/200916/8535/57600	43
R-HSA-2514853	R-HSA-2514853	Condensation of Prometaphase Chromosomes	7/205	11/10861	2.38578e-10	1.29429e-08	8.1305e-09	9133/983/23397/64151/10051/9918/10592	7
R-HSA-5693567	R-HSA-5693567	HDR through Homologous Recombination (HRR) or Single Strand Annealing (SSA)	17/205	130/10861	3.153e-10	1.54358e-08	9.69652e-09	8345/8342/672/7314/80010/348654/7316/8366/1017/10714/1111/63967/641/8347/9156/580/5888	17
R-HSA-69618	R-HSA-69618	Mitotic Spindle Checkpoint	16/205	113/10861	3.20097e-10	1.54358e-08	9.69652e-09	57405/1062/57082/220134/147841/701/699/55143/332/54821/151246/11004/4085/11130/79682/55055	16
R-HSA-195258	R-HSA-195258	RHO GTPase Effectors	26/205	324/10861	3.91377e-10	1.70644e-08	1.07196e-08	57405/1062/8345/57082/220134/147841/701/9928/699/55143/8342/332/54821/151246/11004/4085/11130/79682/8366/11113/8352/8335/8347/8358/81624/55055	26
R-HSA-9716542	R-HSA-9716542	Signaling by Rho GTPases, Miro GTPases and RHOBTB3	40/205	717/10861	3.9319e-10	1.70644e-08	1.07196e-08	57405/347902/1062/8345/57082/220134/147841/701/54443/9928/699/55143/8342/332/54821/3320/151246/11004/29127/9824/4085/11130/1894/4001/79682/7112/8366/11113/3326/8352/8335/8347/57580/8358/81624/7074/8773/10963/390/55055	40
R-HSA-9648025	R-HSA-9648025	EML4 and NUDC in mitotic spindle formation	16/205	117/10861	5.43938e-10	2.24828e-08	1.41233e-08	57405/1062/57082/220134/147841/701/699/55143/332/54821/151246/11004/4085/11130/79682/55055	16
R-HSA-5693538	R-HSA-5693538	Homology Directed Repair	17/205	136/10861	6.46478e-10	2.5067e-08	1.57467e-08	8345/8342/672/7314/80010/348654/7316/8366/1017/10714/1111/63967/641/8347/9156/580/5888	17
R-HSA-73894	R-HSA-73894	DNA Repair	26/205	332/10861	6.64219e-10	2.5067e-08	1.57467e-08	8345/29089/8342/2177/672/55215/7314/80010/348654/7316/8366/1017/10714/51514/1111/8335/63967/641/8347/9156/7398/8178/3978/64858/580/5888	26
R-HSA-5663220	R-HSA-5663220	RHO GTPases Activate Formins	17/205	140/10861	1.0216e-09	3.56612e-08	2.24017e-08	57405/1062/57082/220134/147841/701/699/55143/332/54821/151246/11004/4085/11130/79682/81624/55055	17
R-HSA-3371556	R-HSA-3371556	Cellular response to heat stress	14/205	89/10861	1.02711e-09	3.56612e-08	2.24017e-08	3310/3303/3304/9531/3337/2288/10808/3320/26353/22824/3306/3326/10049/3308	14
R-HSA-3371568	R-HSA-3371568	Attenuation phase	7/205	14/10861	2.36439e-09	7.89342e-08	4.95851e-08	3303/3304/3337/2288/3320/3306/3326	7
R-HSA-5693607	R-HSA-5693607	Processing of DNA double-strand break ends	14/205	95/10861	2.49013e-09	8.00532e-08	5.02881e-08	8345/8342/672/7314/80010/7316/8366/1017/1111/63967/641/8347/9156/580	14
R-HSA-2467813	R-HSA-2467813	Separation of Sister Chromatids	19/205	191/10861	3.13022e-09	9.70367e-08	6.09569e-08	57405/1062/57082/220134/147841/701/699/55143/332/54821/151246/11004/4085/11130/7314/79682/7316/113130/55055	19
R-HSA-3371571	R-HSA-3371571	HSF1-dependent transactivation	8/205	24/10861	7.97589e-09	2.38727e-07	1.49964e-07	3303/3304/3337/2288/3320/26353/3306/3326	8
R-HSA-5693532	R-HSA-5693532	DNA Double-Strand Break Repair	17/205	166/10861	1.41608e-08	4.09718e-07	2.57378e-07	8345/8342/672/7314/80010/348654/7316/8366/1017/10714/1111/63967/641/8347/9156/580/5888	17
R-HSA-3700989	R-HSA-3700989	Transcriptional Regulation by TP53	25/205	362/10861	1.88066e-08	5.26584e-07	3.30791e-07	2353/983/6790/332/2177/58528/22974/672/55215/7314/80010/7316/5933/1017/1111/641/9156/604/25946/1647/8795/8178/7159/580/835	25
R-HSA-453279	R-HSA-453279	Mitotic G1 phase and G1/S transition	16/205	149/10861	1.94567e-08	5.27764e-07	3.31532e-07	983/7153/1719/7298/6241/26271/7314/8317/7316/5933/1017/5557/4998/55388/5422/4175	16
R-HSA-69206	R-HSA-69206	G1/S Transition	15/205	131/10861	2.29323e-08	6.03188e-07	3.78913e-07	983/1719/7298/6241/26271/7314/8317/7316/5933/1017/5557/4998/55388/5422/4175	15
R-HSA-1500620	R-HSA-1500620	Meiosis	14/205	115/10861	3.11288e-08	7.8337e-07	4.921e-07	8345/8342/672/4001/3306/8366/1017/23224/8352/8335/641/8347/8358/5888	14
R-HSA-69205	R-HSA-69205	G1/S-Specific Transcription	8/205	28/10861	3.15875e-08	7.8337e-07	4.921e-07	983/1719/7298/6241/26271/5933/4998/5422	8
R-HSA-69002	R-HSA-69002	DNA Replication Pre-Initiation	16/205	157/10861	4.11138e-08	9.91298e-07	6.22717e-07	8345/8342/7314/8317/7316/8366/1017/8352/8335/5557/8347/4998/8358/55388/5422/4175	16
R-HSA-73886	R-HSA-73886	Chromosome Maintenance	15/205	138/10861	4.65785e-08	1.09271e-06	6.8642e-07	8345/57082/55355/8342/79682/8366/1017/10714/55320/8335/5557/641/8347/3978/5422	15
R-HSA-5685942	R-HSA-5685942	HDR through Homologous Recombination (HRR)	11/205	68/10861	4.95742e-08	1.13238e-06	7.11342e-07	672/7314/80010/348654/7316/10714/1111/641/9156/580/5888	11
R-HSA-3371497	R-HSA-3371497	HSP90 chaperone cycle for steroid hormone receptors (SHR) in the presence of ligand	10/205	55/10861	6.43304e-08	1.43176e-06	8.9941e-07	3303/55466/3304/3337/2288/3320/3306/3301/3326/10963	10
R-HSA-2299718	R-HSA-2299718	Condensation of Prophase Chromosomes	11/205	71/10861	7.88042e-08	1.71005e-06	1.07423e-06	8345/983/8342/10051/8366/8352/8335/54892/10592/8347/8358	11
R-HSA-69190	R-HSA-69190	DNA strand elongation	8/205	32/10861	1.00181e-07	2.12091e-06	1.33232e-06	51659/10714/84296/5557/9837/3978/5422/4175	8
R-HSA-983189	R-HSA-983189	Kinesins	10/205	59/10861	1.294e-07	2.67427e-06	1.67993e-06	1062/9585/3832/56992/9493/146909/11004/29127/3833/3835	10
R-HSA-68875	R-HSA-68875	Mitotic Prophase	14/205	139/10861	3.44187e-07	6.94778e-06	4.36448e-06	9133/8345/983/8342/4001/10051/7112/8366/8352/8335/54892/10592/8347/8358	14
R-HSA-1474165	R-HSA-1474165	Reproduction	14/205	140/10861	3.76145e-07	7.42031e-06	4.66131e-06	8345/8342/672/4001/3306/8366/1017/23224/8352/8335/641/8347/8358/5888	14
R-HSA-912446	R-HSA-912446	Meiotic recombination	11/205	83/10861	4.07644e-07	7.863e-06	4.93941e-06	8345/8342/672/8366/1017/8352/8335/641/8347/8358/5888	11
R-HSA-3371453	R-HSA-3371453	Regulation of HSF1-mediated heat shock response	10/205	69/10861	5.94308e-07	1.12143e-05	7.04466e-06	3310/3303/3304/9531/3337/10808/22824/3306/10049/3308	10
R-HSA-6804756	R-HSA-6804756	Regulation of TP53 Activity through Phosphorylation	11/205	92/10861	1.17043e-06	2.11653e-05	1.32957e-05	6790/22974/672/7314/80010/7316/1017/1111/641/9156/580	11
R-HSA-69473	R-HSA-69473	G2/M DNA damage checkpoint	11/205	92/10861	1.17043e-06	2.11653e-05	1.32957e-05	8345/983/8342/672/80010/8366/1111/641/8347/9156/580	11
R-HSA-5633007	R-HSA-5633007	Regulation of TP53 Activity	14/205	160/10861	1.90934e-06	3.38226e-05	2.12468e-05	983/6790/22974/672/7314/80010/7316/1017/1111/641/9156/25946/7159/580	14
R-HSA-68962	R-HSA-68962	Activation of the pre-replicative complex	7/205	33/10861	2.16983e-06	3.76683e-05	2.36626e-05	8317/1017/5557/4998/55388/5422/4175	7
R-HSA-69242	R-HSA-69242	S Phase	14/205	163/10861	2.38266e-06	4.05519e-05	2.5474e-05	157570/51659/7314/7316/1017/10714/113130/84296/5557/9837/4998/3978/5422/4175	14
R-HSA-5693568	R-HSA-5693568	Resolution of D-loop Structures through Holliday Junction Intermediates	7/205	34/10861	2.68898e-06	4.48852e-05	2.81961e-05	672/80010/348654/641/9156/580/5888	7
R-HSA-69239	R-HSA-69239	Synthesis of DNA	12/205	121/10861	2.85913e-06	4.68251e-05	2.94147e-05	51659/7314/7316/1017/10714/84296/5557/9837/4998/3978/5422/4175	12
R-HSA-2559580	R-HSA-2559580	Oxidative Stress Induced Senescence	12/205	122/10861	3.11913e-06	5.01371e-05	3.14953e-05	2353/8345/8342/7314/23135/7316/8366/8352/8335/8347/8358/8535	12
R-HSA-5693537	R-HSA-5693537	Resolution of D-Loop Structures	7/205	35/10861	3.30784e-06	5.22037e-05	3.27935e-05	672/80010/348654/641/9156/580/5888	7
R-HSA-983231	R-HSA-983231	Factors involved in megakaryocyte development and platelet production	14/205	168/10861	3.40742e-06	5.28151e-05	3.31776e-05	1062/9585/3832/56992/9493/146909/11004/29127/3833/1017/8352/23468/3835/8358	14
R-HSA-5689901	R-HSA-5689901	Metalloprotease DUBs	7/205	36/10861	4.04108e-06	6.15379e-05	3.86571e-05	672/8329/8332/7314/7316/8335/580	7
R-HSA-9709603	R-HSA-9709603	Impaired BRCA2 binding to PALB2	6/205	24/10861	4.25923e-06	6.37416e-05	4.00414e-05	672/80010/641/9156/580/5888	6
R-HSA-176187	R-HSA-176187	Activation of ATR in response to replication stress	7/205	37/10861	4.90488e-06	7.21599e-05	4.53297e-05	8317/1017/1111/63967/4998/55388/4175	7
R-HSA-9701192	R-HSA-9701192	Defective homologous recombination repair (HRR) due to BRCA1 loss of function	6/205	25/10861	5.5166e-06	7.60065e-05	4.7746e-05	672/80010/641/9156/580/5888	6
R-HSA-9701193	R-HSA-9701193	Defective homologous recombination repair (HRR) due to PALB2 loss of function	6/205	25/10861	5.5166e-06	7.60065e-05	4.7746e-05	672/80010/641/9156/580/5888	6
R-HSA-9704331	R-HSA-9704331	Defective HDR through Homologous Recombination Repair (HRR) due to PALB2 loss of BRCA1 binding function	6/205	25/10861	5.5166e-06	7.60065e-05	4.7746e-05	672/80010/641/9156/580/5888	6
R-HSA-9704646	R-HSA-9704646	Defective HDR through Homologous Recombination Repair (HRR) due to PALB2 loss of BRCA2/RAD51/RAD51C binding function	6/205	25/10861	5.5166e-06	7.60065e-05	4.7746e-05	672/80010/641/9156/580/5888	6
R-HSA-9710421	R-HSA-9710421	Defective pyroptosis	9/205	70/10861	6.12696e-06	8.30969e-05	5.22001e-05	8345/8342/8366/8352/8335/5557/8347/8358/5422	9
R-HSA-2559582	R-HSA-2559582	Senescence-Associated Secretory Phenotype (SASP)	11/205	109/10861	6.31596e-06	8.43424e-05	5.29825e-05	2353/8345/8342/7314/7316/8366/1017/8352/8335/8347/8358	11
R-HSA-606279	R-HSA-606279	Deposition of new CENPA-containing nucleosomes at the centromere	9/205	71/10861	6.90299e-06	8.81179e-05	5.53542e-05	8345/57082/55355/8342/79682/8366/55320/8335/8347	9
R-HSA-774815	R-HSA-774815	Nucleosome assembly	9/205	71/10861	6.90299e-06	8.81179e-05	5.53542e-05	8345/57082/55355/8342/79682/8366/55320/8335/8347	9
R-HSA-157579	R-HSA-157579	Telomere Maintenance	11/205	110/10861	6.90325e-06	8.81179e-05	5.53542e-05	8345/8342/8366/1017/10714/8335/5557/641/8347/3978/5422	11
R-HSA-5693616	R-HSA-5693616	Presynaptic phase of homologous DNA pairing and strand exchange	7/205	40/10861	8.46584e-06	0.000104976	6.59445e-05	672/80010/1111/641/9156/580/5888	7
R-HSA-6783310	R-HSA-6783310	Fanconi Anemia Pathway	7/205	40/10861	8.46584e-06	0.000104976	6.59445e-05	29089/2177/55215/7314/7316/7398/64858	7
R-HSA-5693554	R-HSA-5693554	Resolution of D-loop Structures through Synthesis-Dependent Strand Annealing (SDSA)	6/205	27/10861	8.93456e-06	0.000109228	6.86153e-05	672/80010/641/9156/580/5888	6
R-HSA-212436	R-HSA-212436	Generic Transcription Pathway	45/205	1248/10861	1.19828e-05	0.000144459	9.07469e-05	2353/8345/983/6790/8342/332/114907/2177/6241/1490/58528/22974/672/55215/7314/80010/3329/8317/2669/7316/8366/5933/1017/1111/8352/8335/641/23468/8347/9156/604/25946/9441/1647/84124/8358/8795/8178/7159/10308/580/8535/835/5888/55294	45
R-HSA-1221632	R-HSA-1221632	Meiotic synapsis	9/205	76/10861	1.21727e-05	0.000144738	9.09223e-05	8345/8342/672/4001/3306/8366/23224/8335/8347	9
R-HSA-5693579	R-HSA-5693579	Homologous DNA Pairing and Strand Exchange	7/205	43/10861	1.39474e-05	0.0001636	0.000102771	672/80010/1111/641/9156/580/5888	7
R-HSA-6804114	R-HSA-6804114	TP53 Regulates Transcription of Genes Involved in G2 Cell Cycle Arrest	5/205	18/10861	1.60031e-05	0.000185209	0.000116346	983/6790/5933/25946/1647	5
R-HSA-6811434	R-HSA-6811434	COPI-dependent Golgi-to-ER retrograde traffic	10/205	99/10861	1.66541e-05	0.000190208	0.000119485	1062/9585/3832/56992/9493/146909/11004/29127/3833/3835	10
R-HSA-2559583	R-HSA-2559583	Cellular Senescence	14/205	194/10861	1.79275e-05	0.000202092	0.000126951	2353/8345/8342/4001/7314/23135/7316/8366/1017/8352/8335/8347/8358/8535	14
R-HSA-5334118	R-HSA-5334118	DNA methylation	8/205	62/10861	1.98187e-05	0.000220547	0.000138544	8345/8342/8366/8352/8335/8347/8358/29128	8
R-HSA-9645723	R-HSA-9645723	Diseases of programmed cell death	10/205	102/10861	2.16796e-05	0.000238201	0.000149634	8345/8342/4001/8366/8352/8335/5557/8347/8358/5422	10
R-HSA-68616	R-HSA-68616	Assembly of the ORC complex at the origin of replication	8/205	66/10861	3.15619e-05	0.000342447	0.00021512	8345/8342/8366/8352/8335/8347/4998/8358	8
R-HSA-8953750	R-HSA-8953750	Transcriptional Regulation by E2F6	6/205	35/10861	4.31978e-05	0.000457264	0.000287246	6241/672/8317/1111/23468/5888	6
R-HSA-9709570	R-HSA-9709570	Impaired BRCA2 binding to RAD51	6/205	35/10861	4.31978e-05	0.000457264	0.000287246	672/80010/641/9156/580/5888	6
R-HSA-9006931	R-HSA-9006931	Signaling by Nuclear Receptors	17/205	296/10861	4.45988e-05	0.000466407	0.000292989	2353/8345/8342/2288/5166/3320/4314/3315/8877/8366/3326/8352/8335/8347/19/8358/220	17
R-HSA-3214815	R-HSA-3214815	HDACs deacetylate histones	9/205	91/10861	5.247e-05	0.00054219	0.000340595	8345/8342/8329/8332/8366/8352/8335/8347/8358	9
R-HSA-176974	R-HSA-176974	Unwinding of DNA	4/205	12/10861	5.41821e-05	0.000553295	0.000347571	51659/84296/9837/4175	4
R-HSA-73857	R-HSA-73857	RNA Polymerase II Transcription	46/205	1370/10861	5.74546e-05	0.000579891	0.000364278	2353/8345/983/6790/8342/332/114907/2177/6241/1490/58528/22974/672/55215/7314/80010/3329/8317/2669/7316/8366/5933/1017/1111/8352/8335/641/23468/8347/9156/604/25946/9441/1647/84124/8358/8795/8178/79228/7159/10308/580/8535/835/5888/55294	46
R-HSA-5685938	R-HSA-5685938	HDR through Single Strand Annealing (SSA)	6/205	37/10861	5.99564e-05	0.000598185	0.00037577	672/80010/641/9156/580/5888	6
R-HSA-69478	R-HSA-69478	G2/M DNA replication checkpoint	3/205	5/10861	6.44453e-05	0.000635665	0.000399314	9133/983/9088	3
R-HSA-68867	R-HSA-68867	Assembly of the pre-replicative complex	11/205	140/10861	6.7054e-05	0.000653965	0.00041081	8345/8342/7314/7316/8366/8352/8335/8347/4998/8358/4175	11
R-HSA-8939211	R-HSA-8939211	ESR-mediated signaling	14/205	220/10861	7.18652e-05	0.0006931	0.000435394	2353/8345/8342/2288/3320/4314/3315/8877/8366/3326/8352/8335/8347/8358	14
R-HSA-5693565	R-HSA-5693565	Recruitment and ATM-mediated phosphorylation of repair and signaling proteins at DNA double strand breaks	8/205	75/10861	8.0188e-05	0.00076487	0.000480479	8345/8342/672/7314/7316/8366/8347/580	8
R-HSA-69275	R-HSA-69275	G2/M Transition	13/205	195/10861	8.15156e-05	0.000769082	0.000483125	3161/9133/983/6790/3320/22974/7314/7316/3326/1017/9088/440145/121441	13
R-HSA-5693606	R-HSA-5693606	DNA Double Strand Break Response	8/205	76/10861	8.81898e-05	0.000823105	0.000517061	8345/8342/672/7314/7316/8366/8347/580	8
R-HSA-453274	R-HSA-453274	Mitotic G2-G2/M phases	13/205	197/10861	9.0439e-05	0.000835117	0.000524607	3161/9133/983/6790/3320/22974/7314/7316/3326/1017/9088/440145/121441	13
R-HSA-9018519	R-HSA-9018519	Estrogen-dependent gene expression	11/205	147/10861	0.000104272	0.000951775	0.000597889	2353/8345/8342/2288/3320/8366/3326/8352/8335/8347/8358	11
R-HSA-937039	R-HSA-937039	IRAK1 recruits IKK complex	4/205	14/10861	0.000106362	0.000951775	0.000597889	57161/7314/7316/57162	4
R-HSA-975144	R-HSA-975144	IRAK1 recruits IKK complex upon TLR7/8 or 9 stimulation	4/205	14/10861	0.000106362	0.000951775	0.000597889	57161/7314/7316/57162	4
R-HSA-9675136	R-HSA-9675136	Diseases of DNA Double-Strand Break Repair	6/205	41/10861	0.000108905	0.00095484	0.000599814	672/80010/641/9156/580/5888	6
R-HSA-9701190	R-HSA-9701190	Defective homologous recombination repair (HRR) due to BRCA2 loss of function	6/205	41/10861	0.000108905	0.00095484	0.000599814	672/80010/641/9156/580/5888	6
R-HSA-74160	R-HSA-74160	Gene expression (Transcription)	49/205	1534/10861	0.000110285	0.000957274	0.000601344	2353/8345/983/6790/8342/332/114907/3320/2177/6241/1490/58528/22974/672/55215/7314/80010/3329/8317/2669/55290/7316/8366/5933/1017/1111/8352/8335/641/23468/8347/9156/604/25946/9441/1647/84124/8358/8795/8178/79228/7159/10308/580/8535/29128/835/5888/55294	49
R-HSA-73728	R-HSA-73728	RNA Polymerase I Promoter Opening	7/205	60/10861	0.000127456	0.00109537	0.00068809	8345/8342/8366/8352/8335/8347/8358	7
R-HSA-69183	R-HSA-69183	Processive synthesis on the lagging strand	4/205	15/10861	0.000142903	0.00121608	0.000763919	10714/5557/3978/5422	4
R-HSA-5625886	R-HSA-5625886	Activated PKN1 stimulates transcription of AR (androgen receptor) regulated genes KLK2 and KLK3	7/205	64/10861	0.00019237	0.00162113	0.00101837	8345/8342/8366/8352/8335/8347/8358	7
R-HSA-8856688	R-HSA-8856688	Golgi-to-ER retrograde transport	10/205	133/10861	0.000206964	0.00172736	0.0010851	1062/9585/3832/56992/9493/146909/11004/29127/3833/3835	10
R-HSA-427359	R-HSA-427359	SIRT1 negatively regulates rRNA expression	7/205	65/10861	0.000212185	0.00174513	0.00109626	8345/8342/8366/8352/8335/8347/8358	7
R-HSA-977225	R-HSA-977225	Amyloid fiber formation	9/205	109/10861	0.000213115	0.00174513	0.00109626	8345/8342/7314/7316/8366/8352/8335/8347/8358	9
R-HSA-110314	R-HSA-110314	Recognition of DNA damage by PCNA-containing replication complex	5/205	30/10861	0.000221361	0.00179571	0.00112804	7314/7316/10714/51514/7398	5
R-HSA-9616222	R-HSA-9616222	Transcriptional regulation of granulopoiesis	8/205	87/10861	0.000228961	0.00184017	0.00115596	8345/8342/8366/1017/8352/8335/8347/8358	8
R-HSA-174143	R-HSA-174143	APC/C-mediated degradation of cell cycle proteins	8/205	88/10861	0.000247841	0.00195569	0.00122853	983/701/6790/26271/4085/7314/7316/1017	8
R-HSA-453276	R-HSA-453276	Regulation of mitotic cell cycle	8/205	88/10861	0.000247841	0.00195569	0.00122853	983/701/6790/26271/4085/7314/7316/1017	8
R-HSA-6791312	R-HSA-6791312	TP53 Regulates Transcription of Cell Cycle Genes	6/205	48/10861	0.000266339	0.00208272	0.00130833	983/6790/5933/1017/25946/1647	6
R-HSA-9610379	R-HSA-9610379	HCMV Late Events	9/205	113/10861	0.000279694	0.00216763	0.00136167	8345/8342/8329/8332/8366/8352/8335/8347/8358	9
R-HSA-5213460	R-HSA-5213460	RIPK1-mediated regulated necrosis	5/205	32/10861	0.000303368	0.00230986	0.00145101	3320/7314/7316/57162/8795	5
R-HSA-5675482	R-HSA-5675482	Regulation of necroptotic cell death	5/205	32/10861	0.000303368	0.00230986	0.00145101	3320/7314/7316/57162/8795	5
R-HSA-212300	R-HSA-212300	PRC2 methylates histones and DNA	7/205	70/10861	0.00033745	0.00252505	0.0015862	8345/8342/8366/8352/8335/8347/8358	7
R-HSA-9013026	R-HSA-9013026	RHOB GTPase cycle	7/205	70/10861	0.00033745	0.00252505	0.0015862	54443/29127/1894/11113/57580/81624/8773	7
R-HSA-180786	R-HSA-180786	Extension of Telomeres	6/205	51/10861	0.000372949	0.00274339	0.00172335	1017/10714/5557/641/3978/5422	6
R-HSA-9675135	R-HSA-9675135	Diseases of DNA repair	6/205	51/10861	0.000372949	0.00274339	0.00172335	672/80010/641/9156/580/5888	6
R-HSA-2995383	R-HSA-2995383	Initiation of Nuclear Envelope (NE) Reformation	4/205	19/10861	0.000382432	0.00278951	0.00175232	9133/983/4001/7112	4
R-HSA-174417	R-HSA-174417	Telomere C-strand (Lagging Strand) Synthesis	5/205	34/10861	0.000406549	0.00294071	0.0018473	10714/5557/641/3978/5422	5
R-HSA-427389	R-HSA-427389	ERCC6 (CSB) and EHMT2 (G9a) positively regulate rRNA expression	7/205	73/10861	0.000437317	0.00313711	0.00197068	8345/8342/8366/8352/8335/8347/8358	7
R-HSA-8980692	R-HSA-8980692	RHOA GTPase cycle	10/205	147/10861	0.000463584	0.00329828	0.00207193	54443/29127/9824/1894/7112/11113/57580/81624/7074/8773	10
R-HSA-69186	R-HSA-69186	Lagging Strand Synthesis	4/205	20/10861	0.000471021	0.00332395	0.00208805	10714/5557/3978/5422	4
R-HSA-9639288	R-HSA-9639288	Amino acids regulate mTORC1	6/205	54/10861	0.000510336	0.00357235	0.00224409	58528/54468/155066/526/9550/57600	6
R-HSA-2559586	R-HSA-2559586	DNA Damage/Telomere Stress Induced Senescence	7/205	77/10861	0.000605759	0.00420639	0.00264238	8345/8342/4001/8366/1017/8335/8347	7
R-HSA-8939236	R-HSA-8939236	RUNX1 regulates transcription of genes involved in differentiation of HSCs	9/205	127/10861	0.000661957	0.00456014	0.00286461	8345/8342/7314/7316/8366/8352/8335/8347/8358	9
R-HSA-113510	R-HSA-113510	E2F mediated regulation of DNA replication	4/205	22/10861	0.000690434	0.004682	0.00294116	983/5557/4998/5422	4
R-HSA-9613829	R-HSA-9613829	Chaperone Mediated Autophagy	4/205	22/10861	0.000690434	0.004682	0.00294116	3320/7314/7316/3326	4
R-HSA-176408	R-HSA-176408	Regulation of APC/C activators between G1/S and early anaphase	7/205	81/10861	0.000822083	0.00553153	0.00347482	983/701/26271/4085/7314/7316/1017	7
R-HSA-9609690	R-HSA-9609690	HCMV Early Events	9/205	132/10861	0.000874073	0.00583612	0.00366615	8345/8342/8329/8332/8366/8352/8335/8347/8358	9
R-HSA-6796648	R-HSA-6796648	TP53 Regulates Transcription of DNA Repair Genes	6/205	62/10861	0.00107214	0.00710395	0.00446258	2353/2177/672/55215/1111/8178	6
R-HSA-5250924	R-HSA-5250924	B-WICH complex positively regulates rRNA expression	7/205	85/10861	0.00109531	0.00714834	0.00449047	8345/8342/8366/8352/8335/8347/8358	7
R-HSA-73772	R-HSA-73772	RNA Polymerase I Promoter Escape	7/205	85/10861	0.00109531	0.00714834	0.00449047	8345/8342/8366/8352/8335/8347/8358	7
R-HSA-5696397	R-HSA-5696397	Gap-filling DNA repair synthesis and ligation in GG-NER	4/205	25/10861	0.00114227	0.00734439	0.00461362	7314/7316/10714/3978	4
R-HSA-69273	R-HSA-69273	Cyclin A/B1/B2 associated events during G2/M transition	4/205	25/10861	0.00114227	0.00734439	0.00461362	9133/983/1017/9088	4
R-HSA-166058	R-HSA-166058	MyD88:MAL(TIRAP) cascade initiated on plasma membrane	8/205	112/10861	0.0012477	0.00787347	0.00494598	2353/1326/8651/57161/7314/7316/57162/51295	8
R-HSA-168188	R-HSA-168188	Toll Like Receptor TLR6:TLR2 Cascade	8/205	112/10861	0.0012477	0.00787347	0.00494598	2353/1326/8651/57161/7314/7316/57162/51295	8
R-HSA-2565942	R-HSA-2565942	Regulation of PLK1 Activity at G2/M Transition	7/205	87/10861	0.0012563	0.00787347	0.00494598	9133/983/6790/3320/7314/7316/121441	7
R-HSA-3214847	R-HSA-3214847	HATs acetylate histones	9/205	139/10861	0.00126084	0.00787347	0.00494598	8345/8342/8329/8332/8366/8352/8335/8347/8358	9
R-HSA-179409	R-HSA-179409	APC-Cdc20 mediated degradation of Nek2A	4/205	26/10861	0.0013302	0.00815467	0.00512263	701/4085/7314/7316	4
R-HSA-2173788	R-HSA-2173788	Downregulation of TGF-beta receptor signaling	4/205	26/10861	0.0013302	0.00815467	0.00512263	23645/56937/7314/7316	4
R-HSA-201722	R-HSA-201722	Formation of the beta-catenin:TCF transactivating complex	7/205	88/10861	0.00134345	0.00815467	0.00512263	8345/8342/8366/8352/8335/8347/8358	7
R-HSA-73884	R-HSA-73884	Base Excision Repair	7/205	88/10861	0.00134345	0.00815467	0.00512263	8345/8342/8366/10714/8335/8347/3978	7
R-HSA-5633008	R-HSA-5633008	TP53 Regulates Transcription of Cell Death Genes	5/205	44/10861	0.00136208	0.00821029	0.00515757	332/604/8795/7159/835	5
R-HSA-168179	R-HSA-168179	Toll Like Receptor TLR1:TLR2 Cascade	8/205	115/10861	0.00147936	0.00879157	0.00552272	2353/1326/8651/57161/7314/7316/57162/51295	8
R-HSA-181438	R-HSA-181438	Toll Like Receptor 2 (TLR2) Cascade	8/205	115/10861	0.00147936	0.00879157	0.00552272	2353/1326/8651/57161/7314/7316/57162/51295	8
R-HSA-5693571	R-HSA-5693571	Nonhomologous End-Joining (NHEJ)	6/205	66/10861	0.0014889	0.00879157	0.00552272	8345/8342/672/8366/8347/580	6
R-HSA-1912408	R-HSA-1912408	Pre-NOTCH Transcription and Translation	7/205	90/10861	0.0015319	0.00896375	0.00563088	8345/8342/8366/8352/8335/8347/8358	7
R-HSA-1538133	R-HSA-1538133	G0 and Early G1	4/205	27/10861	0.00153871	0.00896375	0.00563088	983/7153/5933/1017	4
R-HSA-5625740	R-HSA-5625740	RHO GTPases activate PKNs	7/205	92/10861	0.00174034	0.0100708	0.0063263	8345/8342/8366/8352/8335/8347/8358	7
R-HSA-8936459	R-HSA-8936459	RUNX1 regulates genes involved in megakaryocyte differentiation and platelet function	7/205	93/10861	0.0018525	0.0105788	0.00664541	8345/8342/8366/8352/8335/8347/8358	7
R-HSA-9013423	R-HSA-9013423	RAC3 GTPase cycle	7/205	93/10861	0.0018525	0.0105788	0.00664541	347902/29127/7112/57580/81624/7074/8773	7
R-HSA-2132295	R-HSA-2132295	MHC class II antigen presentation	8/205	120/10861	0.00194017	0.011007	0.0069144	1062/3832/56992/9493/11004/29127/1519/3835	8
R-HSA-73893	R-HSA-73893	DNA Damage Bypass	5/205	48/10861	0.00202074	0.0112218	0.00704937	7314/7316/10714/51514/7398	5
R-HSA-5358565	R-HSA-5358565	Mismatch repair (MMR) directed by MSH2:MSH6 (MutSalpha)	3/205	14/10861	0.00206854	0.0112218	0.00704937	10714/9156/3978	3
R-HSA-5358606	R-HSA-5358606	Mismatch repair (MMR) directed by MSH2:MSH3 (MutSbeta)	3/205	14/10861	0.00206854	0.0112218	0.00704937	10714/9156/3978	3
R-HSA-6803205	R-HSA-6803205	TP53 regulates transcription of several additional cell death genes whose specific roles in p53-dependent apoptosis remain uncertain	3/205	14/10861	0.00206854	0.0112218	0.00704937	332/604/7159	3
R-HSA-69091	R-HSA-69091	Polymerase switching	3/205	14/10861	0.00206854	0.0112218	0.00704937	10714/5557/5422	3
R-HSA-69109	R-HSA-69109	Leading Strand Synthesis	3/205	14/10861	0.00206854	0.0112218	0.00704937	10714/5557/5422	3
R-HSA-69166	R-HSA-69166	Removal of the Flap Intermediate	3/205	14/10861	0.00206854	0.0112218	0.00704937	10714/5557/5422	3
R-HSA-171306	R-HSA-171306	Packaging Of Telomere Ends	5/205	49/10861	0.00221641	0.0117651	0.00739063	8345/8342/8366/8335/8347	5
R-HSA-168142	R-HSA-168142	Toll Like Receptor 10 (TLR10) Cascade	7/205	96/10861	0.0022229	0.0117651	0.00739063	2353/1326/57161/7314/7316/57162/51295	7
R-HSA-168176	R-HSA-168176	Toll Like Receptor 5 (TLR5) Cascade	7/205	96/10861	0.0022229	0.0117651	0.00739063	2353/1326/57161/7314/7316/57162/51295	7
R-HSA-975871	R-HSA-975871	MyD88 cascade initiated on plasma membrane	7/205	96/10861	0.0022229	0.0117651	0.00739063	2353/1326/57161/7314/7316/57162/51295	7
R-HSA-499943	R-HSA-499943	Interconversion of nucleotide di- and triphosphates	4/205	30/10861	0.002299	0.0120941	0.00759733	7298/6241/6240/1841	4
R-HSA-8854518	R-HSA-8854518	AURKA Activation by TPX2	6/205	72/10861	0.0023322	0.0121949	0.00766062	3161/983/6790/3320/22974/121441	6
R-HSA-4419969	R-HSA-4419969	Depolymerization of the Nuclear Lamina	3/205	15/10861	0.00254995	0.0131747	0.00827615	983/4001/7112	3
R-HSA-5358508	R-HSA-5358508	Mismatch Repair	3/205	15/10861	0.00254995	0.0131747	0.00827615	10714/9156/3978	3
R-HSA-9013106	R-HSA-9013106	RHOC GTPase cycle	6/205	74/10861	0.0026807	0.0137683	0.00864903	54443/29127/7112/11113/57580/81624	6
R-HSA-427413	R-HSA-427413	NoRC negatively regulates rRNA expression	7/205	100/10861	0.00280283	0.0142272	0.0089373	8345/8342/8366/8352/8335/8347/8358	7
R-HSA-5250913	R-HSA-5250913	Positive epigenetic regulation of rRNA expression	7/205	100/10861	0.00280283	0.0142272	0.0089373	8345/8342/8366/8352/8335/8347/8358	7
R-HSA-9609646	R-HSA-9609646	HCMV Infection	9/205	157/10861	0.00291132	0.014692	0.00922926	8345/8342/8329/8332/8366/8352/8335/8347/8358	9
R-HSA-204998	R-HSA-204998	Cell death signalling via NRAGE, NRIF and NADE	6/205	76/10861	0.00306688	0.0152211	0.00956165	1894/7314/7316/57580/7074/835	6
R-HSA-3214858	R-HSA-3214858	RMTs methylate histone arginines	6/205	76/10861	0.00306688	0.0152211	0.00956165	8329/8332/8366/8352/8335/8358	6
R-HSA-5684264	R-HSA-5684264	MAP3K8 (TPL2)-dependent MAPK1/3 activation	3/205	16/10861	0.00309508	0.0152211	0.00956165	1326/7314/7316	3
R-HSA-975138	R-HSA-975138	TRAF6 mediated induction of NFkB and MAP kinases upon TLR7/8 or 9 activation	7/205	102/10861	0.00313312	0.0152211	0.00956165	2353/1326/57161/7314/7316/57162/51295	7
R-HSA-110330	R-HSA-110330	Recognition and association of DNA glycosylase with site containing an affected purine	5/205	53/10861	0.00313892	0.0152211	0.00956165	8345/8342/8366/8335/8347	5
R-HSA-110331	R-HSA-110331	Cleavage of the damaged purine	5/205	53/10861	0.00313892	0.0152211	0.00956165	8345/8342/8366/8335/8347	5
R-HSA-73927	R-HSA-73927	Depurination	5/205	53/10861	0.00313892	0.0152211	0.00956165	8345/8342/8366/8335/8347	5
R-HSA-8852276	R-HSA-8852276	The role of GTSE1 in G2/M progression after G2 checkpoint	6/205	77/10861	0.00327486	0.0156953	0.00985952	9133/983/3320/7314/7316/3326	6
R-HSA-5250941	R-HSA-5250941	Negative epigenetic regulation of rRNA expression	7/205	103/10861	0.00330903	0.0156953	0.00985952	8345/8342/8366/8352/8335/8347/8358	7
R-HSA-5578749	R-HSA-5578749	Transcriptional regulation by small RNAs	7/205	103/10861	0.00330903	0.0156953	0.00985952	8345/8342/8366/8352/8335/8347/8358	7
R-HSA-975155	R-HSA-975155	MyD88 dependent cascade initiated on endosome	7/205	103/10861	0.00330903	0.0156953	0.00985952	2353/1326/57161/7314/7316/57162/51295	7
R-HSA-168181	R-HSA-168181	Toll Like Receptor 7/8 (TLR7/8) Cascade	7/205	104/10861	0.00349238	0.0163015	0.0102403	2353/1326/57161/7314/7316/57162/51295	7
R-HSA-73854	R-HSA-73854	RNA Polymerase I Promoter Clearance	7/205	104/10861	0.00349238	0.0163015	0.0102403	8345/8342/8366/8352/8335/8347/8358	7
R-HSA-8852135	R-HSA-8852135	Protein ubiquitination	6/205	78/10861	0.00349318	0.0163015	0.0102403	8345/29089/8342/7314/7316/8347	6
R-HSA-73864	R-HSA-73864	RNA Polymerase I Transcription	7/205	105/10861	0.00368338	0.0170972	0.0107402	8345/8342/8366/8352/8335/8347/8358	7
R-HSA-1912422	R-HSA-1912422	Pre-NOTCH Expression and Processing	7/205	106/10861	0.00388223	0.0179243	0.0112598	8345/8342/8366/8352/8335/8347/8358	7
R-HSA-450408	R-HSA-450408	AUF1 (hnRNP D0) binds and destabilizes mRNA	5/205	56/10861	0.0039924	0.0183355	0.011518	3303/3304/3315/7314/7316	5
R-HSA-211000	R-HSA-211000	Gene Silencing by RNA	8/205	135/10861	0.00402621	0.0183934	0.0115544	8345/8342/3320/8366/8352/8335/8347/8358	8
R-HSA-168138	R-HSA-168138	Toll Like Receptor 9 (TLR9) Cascade	7/205	107/10861	0.00408913	0.018583	0.0116736	2353/1326/57161/7314/7316/57162/51295	7
R-HSA-6785807	R-HSA-6785807	Interleukin-4 and Interleukin-13 signaling	7/205	108/10861	0.00430428	0.0194589	0.0122238	2353/8651/7133/332/3320/4314/604	7
R-HSA-6804757	R-HSA-6804757	Regulation of TP53 Degradation	4/205	36/10861	0.0045251	0.0202661	0.0127308	983/7314/7316/1017	4
R-HSA-9012999	R-HSA-9012999	RHO GTPase cycle	17/205	446/10861	0.00462577	0.0202661	0.0127308	347902/54443/9928/3320/29127/9824/1894/4001/7112/11113/3326/57580/81624/7074/8773/10963/390	17
R-HSA-110328	R-HSA-110328	Recognition and association of DNA glycosylase with site containing an affected pyrimidine	5/205	58/10861	0.00464627	0.0202661	0.0127308	8345/8342/8366/8335/8347	5
R-HSA-110329	R-HSA-110329	Cleavage of the damaged pyrimidine	5/205	58/10861	0.00464627	0.0202661	0.0127308	8345/8342/8366/8335/8347	5
R-HSA-73928	R-HSA-73928	Depyrimidination	5/205	58/10861	0.00464627	0.0202661	0.0127308	8345/8342/8366/8335/8347	5
R-HSA-8866654	R-HSA-8866654	E3 ubiquitin ligases ubiquitinate target proteins	5/205	58/10861	0.00464627	0.0202661	0.0127308	8345/8342/7314/7316/8347	5
R-HSA-917937	R-HSA-917937	Iron uptake and transport	5/205	58/10861	0.00464627	0.0202661	0.0127308	7314/7316/155066/526/9550	5
R-HSA-157118	R-HSA-157118	Signaling by NOTCH	11/205	233/10861	0.00468679	0.0203407	0.0127777	9787/8345/8342/7314/7316/8366/8352/8335/8347/8358/55294	11
R-HSA-6811442	R-HSA-6811442	Intra-Golgi and retrograde Golgi-to-ER traffic	10/205	202/10861	0.00497172	0.0214193	0.0134552	1062/9585/3832/56992/9493/146909/11004/29127/3833/3835	10
R-HSA-6806003	R-HSA-6806003	Regulation of TP53 Expression and Degradation	4/205	37/10861	0.00499986	0.0214193	0.0134552	983/7314/7316/1017	4
R-HSA-176417	R-HSA-176417	Phosphorylation of Emi1	2/205	6/10861	0.0050587	0.0214193	0.0134552	983/26271	2
R-HSA-3000484	R-HSA-3000484	Scavenging by Class F Receptors	2/205	6/10861	0.0050587	0.0214193	0.0134552	10808/3320	2
R-HSA-5336415	R-HSA-5336415	Uptake and function of diphtheria toxin	2/205	6/10861	0.0050587	0.0214193	0.0134552	3320/3326	2
R-HSA-1236382	R-HSA-1236382	Constitutive Signaling by Ligand-Responsive EGFR Cancer Variants	3/205	19/10861	0.00513724	0.0214381	0.0134671	3320/7314/7316	3
R-HSA-174414	R-HSA-174414	Processive synthesis on the C-strand of the telomere	3/205	19/10861	0.00513724	0.0214381	0.0134671	10714/641/3978	3
R-HSA-5637815	R-HSA-5637815	Signaling by Ligand-Responsive EGFR Variants in Cancer	3/205	19/10861	0.00513724	0.0214381	0.0134671	3320/7314/7316	3
R-HSA-5218859	R-HSA-5218859	Regulated Necrosis	5/205	60/10861	0.00537291	0.022208	0.0139507	3320/7314/7316/57162/8795	5
R-HSA-73929	R-HSA-73929	Base-Excision Repair, AP Site Formation	5/205	60/10861	0.00537291	0.022208	0.0139507	8345/8342/8366/8335/8347	5
R-HSA-9031628	R-HSA-9031628	NGF-stimulated transcription	4/205	39/10861	0.00604722	0.0248767	0.0156271	23237/2353/6236/10221	4
R-HSA-166016	R-HSA-166016	Toll Like Receptor 4 (TLR4) Cascade	8/205	145/10861	0.00617372	0.0252773	0.0158788	2353/1326/8651/57161/7314/7316/57162/51295	8
R-HSA-2980767	R-HSA-2980767	Activation of NIMA Kinases NEK9, NEK6, NEK7	2/205	7/10861	0.00699446	0.0282381	0.0177387	9133/983	2
R-HSA-9637628	R-HSA-9637628	Modulation by Mtb of host immune system	2/205	7/10861	0.00699446	0.0282381	0.0177387	7314/7316	2
R-HSA-9706377	R-HSA-9706377	FLT3 signaling by CBL mutants	2/205	7/10861	0.00699446	0.0282381	0.0177387	7314/7316	2
R-HSA-5617472	R-HSA-5617472	Activation of anterior HOX genes in hindbrain development during early embryogenesis	7/205	119/10861	0.00727529	0.0291012	0.0182809	8345/8342/8366/8352/8335/8347/8358	7
R-HSA-5619507	R-HSA-5619507	Activation of HOX genes during differentiation	7/205	119/10861	0.00727529	0.0291012	0.0182809	8345/8342/8366/8352/8335/8347/8358	7
R-HSA-3108232	R-HSA-3108232	SUMO E3 ligases SUMOylate target proteins	9/205	181/10861	0.00735292	0.0292768	0.0183912	7153/6790/55143/332/672/8366/641/23468/8535	9
R-HSA-9670095	R-HSA-9670095	Inhibition of DNA recombination at telomere	5/205	65/10861	0.00753479	0.0298639	0.01876	8345/8342/8366/8335/8347	5
R-HSA-9035034	R-HSA-9035034	RHOF GTPase cycle	4/205	42/10861	0.00787655	0.0309462	0.0194399	4001/7112/81624/8773	4
R-HSA-9013149	R-HSA-9013149	RAC1 GTPase cycle	9/205	183/10861	0.00787915	0.0309462	0.0194399	347902/29127/1894/7112/11113/57580/81624/7074/8773	9
R-HSA-2990846	R-HSA-2990846	SUMOylation	9/205	187/10861	0.00901738	0.0352571	0.022148	7153/6790/55143/332/672/8366/641/23468/8535	9
R-HSA-69615	R-HSA-69615	G1/S DNA Damage Checkpoints	5/205	68/10861	0.00908855	0.0353761	0.0222226	7314/7316/1017/1111/25946	5
R-HSA-68952	R-HSA-68952	DNA replication initiation	2/205	8/10861	0.0092106	0.0356911	0.0224205	5557/5422	2
R-HSA-9711097	R-HSA-9711097	Cellular response to starvation	8/205	156/10861	0.00943912	0.036414	0.0228747	467/58528/54468/155066/526/9550/200916/57600	8
R-HSA-5688426	R-HSA-5688426	Deubiquitination	12/205	294/10861	0.00990559	0.0379932	0.0238667	8345/983/8342/672/8329/8332/7314/7316/8335/63967/8347/580	12
R-HSA-174048	R-HSA-174048	APC/C:Cdc20 mediated degradation of Cyclin B	3/205	24/10861	0.0100139	0.0379932	0.0238667	983/7314/7316	3
R-HSA-193704	R-HSA-193704	p75 NTR receptor-mediated signalling	6/205	97/10861	0.0100205	0.0379932	0.0238667	1894/7314/7316/57580/7074/835	6
R-HSA-4615885	R-HSA-4615885	SUMOylation of DNA replication proteins	4/205	45/10861	0.0100363	0.0379932	0.0238667	7153/6790/55143/332	4
R-HSA-9006934	R-HSA-9006934	Signaling by Receptor Tyrosine Kinases	18/205	523/10861	0.0100673	0.0379932	0.0238667	23237/2353/6236/8651/5228/3925/3320/85301/10221/3315/7314/8877/7316/1111/155066/526/7074/9550	18
R-HSA-2173789	R-HSA-2173789	TGF-beta receptor signaling activates SMADs	4/205	46/10861	0.0108333	0.0405958	0.0255016	23645/56937/7314/7316	4
R-HSA-68949	R-HSA-68949	Orc1 removal from chromatin	5/205	71/10861	0.0108505	0.0405958	0.0255016	7314/7316/1017/4998/4175	5
R-HSA-1643713	R-HSA-1643713	Signaling by EGFR in Cancer	3/205	25/10861	0.0112236	0.041633	0.0261531	3320/7314/7316	3
R-HSA-9705462	R-HSA-9705462	Inactivation of CSF3 (G-CSF) signaling	3/205	25/10861	0.0112236	0.041633	0.0261531	8651/7314/7316	3
R-HSA-69231	R-HSA-69231	Cyclin D associated events in G1	4/205	47/10861	0.0116701	0.0417781	0.0262443	7314/7316/5933/1017	4
R-HSA-69236	R-HSA-69236	G1 Phase	4/205	47/10861	0.0116701	0.0417781	0.0262443	7314/7316/5933/1017	4
R-HSA-113507	R-HSA-113507	E2F-enabled inhibition of pre-replication complex formation	2/205	9/10861	0.011696	0.0417781	0.0262443	983/4998	2
R-HSA-1253288	R-HSA-1253288	Downregulation of ERBB4 signaling	2/205	9/10861	0.011696	0.0417781	0.0262443	7314/7316	2
R-HSA-3785653	R-HSA-3785653	Myoclonic epilepsy of Lafora	2/205	9/10861	0.011696	0.0417781	0.0262443	7314/7316	2
R-HSA-8849469	R-HSA-8849469	PTK6 Regulates RTKs and Their Effectors AKT1 and DOK1	2/205	9/10861	0.011696	0.0417781	0.0262443	7314/7316	2
R-HSA-8876493	R-HSA-8876493	InlA-mediated entry of Listeria monocytogenes into host cells	2/205	9/10861	0.011696	0.0417781	0.0262443	7314/7316	2
R-HSA-8948747	R-HSA-8948747	Regulation of PTEN localization	2/205	9/10861	0.011696	0.0417781	0.0262443	7314/7316	2
R-HSA-9636383	R-HSA-9636383	Prevention of phagosomal-lysosomal fusion	2/205	9/10861	0.011696	0.0417781	0.0262443	7314/7316	2
R-HSA-201681	R-HSA-201681	TCF dependent signaling in response to WNT	10/205	230/10861	0.011921	0.0424076	0.0266398	8345/8342/7314/7316/8366/8352/8335/8347/8358/23401	10
R-HSA-5689603	R-HSA-5689603	UCH proteinases	6/205	101/10861	0.0120844	0.0428133	0.0268946	8329/8332/7314/7316/8335/580	6
R-HSA-174184	R-HSA-174184	Cdc20:Phospho-APC/C mediated degradation of Cyclin A	5/205	73/10861	0.0121468	0.0428594	0.0269236	983/701/4085/7314/7316	5
R-HSA-174411	R-HSA-174411	Polymerase switching on the C-strand of the telomere	3/205	26/10861	0.0125141	0.0439766	0.0276254	10714/5557/5422	3
R-HSA-179419	R-HSA-179419	APC:Cdc20 mediated degradation of cell cycle proteins prior to satisfation of the cell cycle checkpoint	5/205	74/10861	0.0128327	0.0449146	0.0282146	983/701/4085/7314/7316	5
R-HSA-3214842	R-HSA-3214842	HDMs demethylate histones	4/205	49/10861	0.0134656	0.0469404	0.0294872	23135/8366/8352/8358	4
R-HSA-8878171	R-HSA-8878171	Transcriptional regulation by RUNX1	10/205	235/10861	0.0136979	0.0475591	0.0298758	8345/8342/7314/7316/8366/8352/8335/8347/8358/8535	10
R-HSA-168898	R-HSA-168898	Toll-like Receptor Cascades	8/205	167/10861	0.0138479	0.0478883	0.0300827	2353/1326/8651/57161/7314/7316/57162/51295	8
R-HSA-176409	R-HSA-176409	APC/C:Cdc20 mediated degradation of mitotic proteins	5/205	76/10861	0.0142823	0.0491946	0.0309032	983/701/4085/7314/7316	5
R-HSA-937042	R-HSA-937042	IRAK2 mediated activation of TAK1 complex	2/205	10/10861	0.0144397	0.0495401	0.0311203	7314/7316	2

## Sheet: Reactome_with TNF
	ID	Description	GeneRatio	BgRatio	pvalue	p.adjust	qvalue	geneID	Count
R-HSA-1640170	R-HSA-1640170	Cell Cycle	64/281	688/10861	5.52072e-20	4.82044e-17	3.32211e-17	5698/1028/1870/8968/147841/8340/8348/3320/8331/151648/7153/8355/8970/983/57082/8352/54821/8342/8357/8366/7314/332/8350/4001/8346/6790/8335/220134/83990/8358/8338/51512/5721/8354/6232/3978/6241/22974/8347/11004/63967/9088/9493/25946/3619/23224/8317/26271/3326/7083/8341/7112/4998/203068/7316/8334/5426/81620/80010/1017/2305/641/672/79980	64
R-HSA-69278	R-HSA-69278	Cell Cycle, Mitotic	57/281	557/10861	9.87795e-20	4.82044e-17	3.32211e-17	5698/1028/1870/8968/147841/8340/8348/3320/8331/151648/7153/8355/8970/983/57082/8352/54821/8342/8357/8366/7314/332/8350/4001/8346/6790/8335/220134/8358/8338/51512/5721/8354/6232/3978/6241/22974/8347/11004/9088/9493/3619/8317/26271/3326/7083/8341/7112/4998/203068/7316/8334/5426/81620/1017/2305/79980	57
R-HSA-3214815	R-HSA-3214815	HDACs deacetylate histones	23/281	91/10861	5.55779e-17	1.79004e-14	1.23365e-14	8968/8340/8348/8331/8355/8970/8352/8342/8357/8366/8350/8329/8346/8332/8335/8358/8338/8969/8354/8347/85235/8341/8334	23
R-HSA-912446	R-HSA-912446	Meiotic recombination	22/281	83/10861	8.94687e-17	1.79004e-14	1.23365e-14	8968/8340/8348/8331/8355/8970/8352/8342/8357/8366/8350/8346/8335/8358/8338/8354/8347/8341/8334/1017/641/672	22
R-HSA-427359	R-HSA-427359	SIRT1 negatively regulates rRNA expression	20/281	65/10861	9.17029e-17	1.79004e-14	1.23365e-14	8968/8340/8348/8331/8355/8970/8352/8342/8357/8366/8350/8346/8335/8358/8338/8354/8347/6839/8341/8334	20
R-HSA-68616	R-HSA-68616	Assembly of the ORC complex at the origin of replication	20/281	66/10861	1.28553e-16	2.09112e-14	1.44114e-14	8968/8340/8348/8331/8355/8970/8352/8342/8357/8366/8350/8346/8335/8358/8338/8354/8347/8341/4998/8334	20
R-HSA-73728	R-HSA-73728	RNA Polymerase I Promoter Opening	19/281	60/10861	3.00148e-16	4.18493e-14	2.88413e-14	8968/8340/8348/8331/8355/8970/8352/8342/8357/8366/8350/8346/8335/8358/8338/8354/8347/8341/8334	19
R-HSA-69002	R-HSA-69002	DNA Replication Pre-Initiation	28/281	157/10861	3.76674e-16	4.59542e-14	3.16703e-14	5698/8968/8340/8348/8331/8355/8970/8352/8342/8357/8366/7314/8350/8346/8335/8358/8338/5721/8354/8347/8317/8341/4998/7316/8334/5426/81620/1017	28
R-HSA-5334118	R-HSA-5334118	DNA methylation	19/281	62/10861	5.99992e-16	6.19153e-14	4.26703e-14	8968/8340/8348/8331/8355/8970/8352/8342/8357/8366/8350/8346/8335/8358/8338/8354/8347/8341/8334	19
R-HSA-2299718	R-HSA-2299718	Condensation of Prophase Chromosomes	20/281	71/10861	6.34378e-16	6.19153e-14	4.26703e-14	8968/8340/8348/8331/8355/8970/983/8352/8342/8357/8366/8350/8346/8335/8358/8338/8354/8347/8341/8334	20
R-HSA-5625886	R-HSA-5625886	Activated PKN1 stimulates transcription of AR (androgen receptor) regulated genes KLK2 and KLK3	19/281	64/10861	1.16629e-15	1.01009e-13	6.96123e-14	8968/8340/8348/8331/8355/8970/8352/8342/8357/8366/8350/8346/8335/8358/8338/8354/8347/8341/8334	19
R-HSA-1500620	R-HSA-1500620	Meiosis	24/281	115/10861	1.28946e-15	1.01009e-13	6.96123e-14	8968/8340/8348/8331/8355/8970/8352/8342/8357/8366/8350/4001/8346/8335/8358/8338/8354/8347/23224/8341/8334/1017/641/672	24
R-HSA-3214847	R-HSA-3214847	HATs acetylate histones	26/281	139/10861	1.3454e-15	1.01009e-13	6.96123e-14	23338/8968/8340/8348/8331/8355/8970/8352/8342/8357/8366/8350/8329/8346/8332/8335/8358/8338/8969/8354/8347/85235/8850/80314/8341/8334	26
R-HSA-2262752	R-HSA-2262752	Cellular responses to stress	61/281	784/10861	2.79084e-15	1.94562e-13	1.34086e-13	2353/5698/55466/6189/3310/3337/1870/3304/10808/3303/8968/8340/9531/8348/3320/8331/2288/26353/6347/8355/22824/8970/140809/23645/8352/8342/8357/8366/7314/8350/4001/8346/8335/8358/8338/467/4189/5721/64061/8354/58528/6232/57761/3301/8347/3009/10049/10963/3008/9550/3326/6767/8341/8649/7316/8334/3308/1017/672/10542/81631	61
R-HSA-9616222	R-HSA-9616222	Transcriptional regulation of granulopoiesis	21/281	87/10861	3.6318e-15	2.29921e-13	1.58455e-13	8968/5371/8340/8348/8331/8355/8970/8352/8342/8357/8366/8350/8346/8335/8358/8338/8354/8347/8341/8334/1017	21
R-HSA-69306	R-HSA-69306	DNA Replication	29/281	185/10861	3.84968e-15	2.29921e-13	1.58455e-13	5698/8968/8340/8348/8331/8355/8970/8352/8342/8357/8366/7314/8350/8346/8335/8358/8338/5721/8354/3978/8347/8317/8341/4998/7316/8334/5426/81620/1017	29
R-HSA-2559582	R-HSA-2559582	Senescence-Associated Secretory Phenotype (SASP)	23/281	109/10861	4.00476e-15	2.29921e-13	1.58455e-13	2353/8968/8340/8348/8331/8355/8970/8352/8342/8357/8366/7314/8350/8346/8335/8358/8338/8354/8347/8341/7316/8334/1017	23
R-HSA-8953897	R-HSA-8953897	Cellular responses to stimuli	61/281	798/10861	6.34176e-15	3.43864e-13	2.36981e-13	2353/5698/55466/6189/3310/3337/1870/3304/10808/3303/8968/8340/9531/8348/3320/8331/2288/26353/6347/8355/22824/8970/140809/23645/8352/8342/8357/8366/7314/8350/4001/8346/8335/8358/8338/467/4189/5721/64061/8354/58528/6232/57761/3301/8347/3009/10049/10963/3008/9550/3326/6767/8341/8649/7316/8334/3308/1017/672/10542/81631	61
R-HSA-212300	R-HSA-212300	PRC2 methylates histones and DNA	19/281	70/10861	7.38529e-15	3.60402e-13	2.48379e-13	8968/8340/8348/8331/8355/8970/8352/8342/8357/8366/8350/8346/8335/8358/8338/8354/8347/8341/8334	19
R-HSA-9710421	R-HSA-9710421	Defective pyroptosis	19/281	70/10861	7.38529e-15	3.60402e-13	2.48379e-13	8968/8340/8348/8331/8355/8970/8352/8342/8357/8366/8350/8346/8335/8358/8338/8354/8347/8341/8334	19
R-HSA-9610379	R-HSA-9610379	HCMV Late Events	23/281	113/10861	9.1983e-15	4.27502e-13	2.94622e-13	8968/8340/8348/8331/8355/8970/8352/8342/8357/8366/8350/8329/8346/8332/8335/8358/8338/8969/8354/8347/85235/8341/8334	23
R-HSA-68867	R-HSA-68867	Assembly of the pre-replicative complex	25/281	140/10861	1.50114e-14	6.65961e-13	4.58961e-13	5698/8968/8340/8348/8331/8355/8970/8352/8342/8357/8366/7314/8350/8346/8335/8358/8338/5721/8354/8347/8341/4998/7316/8334/81620	25
R-HSA-427389	R-HSA-427389	ERCC6 (CSB) and EHMT2 (G9a) positively regulate rRNA expression	19/281	73/10861	1.72707e-14	7.32877e-13	5.05078e-13	8968/8340/8348/8331/8355/8970/8352/8342/8357/8366/8350/8346/8335/8358/8338/8354/8347/8341/8334	19
R-HSA-5250924	R-HSA-5250924	B-WICH complex positively regulates rRNA expression	20/281	85/10861	2.85439e-14	1.16079e-12	7.99981e-13	8968/8340/8348/8331/8355/8970/8352/8342/8357/8366/8350/8346/8335/8358/8338/8354/8347/8850/8341/8334	20
R-HSA-9609690	R-HSA-9609690	HCMV Early Events	24/281	132/10861	3.39503e-14	1.32542e-12	9.13443e-13	8968/5371/8340/8348/8331/8355/8970/8352/8342/8357/8366/8350/8329/8346/8332/8335/8358/8338/8969/8354/8347/85235/8341/8334	24
R-HSA-977225	R-HSA-977225	Amyloid fiber formation	22/281	109/10861	4.31427e-14	1.61951e-12	1.11612e-12	9246/8968/8340/8348/8331/8355/8970/8352/8342/8357/8366/7314/8350/8346/8335/8358/8338/8354/8347/8341/7316/8334	22
R-HSA-9018519	R-HSA-9018519	Estrogen-dependent gene expression	25/281	147/10861	4.85277e-14	1.75418e-12	1.20893e-12	2354/2353/8968/8340/8348/3320/8331/2288/8355/8970/8352/8342/8357/8366/8350/8346/8335/8358/8338/8354/8347/8850/3326/8341/8334	25
R-HSA-2559580	R-HSA-2559580	Oxidative Stress Induced Senescence	23/281	122/10861	5.26093e-14	1.83381e-12	1.26381e-12	2353/1870/8968/8340/8348/8331/8355/8970/8352/8342/8357/8366/7314/8350/8346/8335/8358/8338/8354/8347/8341/7316/8334	23
R-HSA-1912408	R-HSA-1912408	Pre-NOTCH Transcription and Translation	20/281	90/10861	9.22781e-14	3.10563e-12	2.14032e-12	8968/8340/8348/8331/8355/8970/8352/8342/8357/8366/8350/8346/8335/8358/8338/8354/8347/8850/8341/8334	20
R-HSA-69620	R-HSA-69620	Cell Cycle Checkpoints	34/281	291/10861	1.15387e-13	3.75393e-12	2.5871e-12	5698/147841/8340/8348/151648/8970/983/57082/54821/8342/8366/7314/332/8346/220134/83990/51512/5721/6232/8347/11004/63967/9088/25946/3619/8317/8341/4998/7316/80010/1017/641/672/79980	34
R-HSA-8939236	R-HSA-8939236	RUNX1 regulates transcription of genes involved in differentiation of HSCs	23/281	127/10861	1.29522e-13	4.04368e-12	2.78679e-12	5698/8968/8340/8348/8331/8355/8970/8352/8342/8357/8366/7314/8350/8346/8335/8358/8338/5721/8354/8347/8341/7316/8334	23
R-HSA-1474165	R-HSA-1474165	Reproduction	24/281	140/10861	1.3258e-13	4.04368e-12	2.78679e-12	8968/8340/8348/8331/8355/8970/8352/8342/8357/8366/8350/4001/8346/8335/8358/8338/8354/8347/23224/8341/8334/1017/641/672	24
R-HSA-8936459	R-HSA-8936459	RUNX1 regulates genes involved in megakaryocyte differentiation and platelet function	20/281	93/10861	1.7956e-13	5.31063e-12	3.65993e-12	8968/8340/8348/8331/8355/8970/8352/8342/8357/8366/8350/8346/8335/8358/8338/8354/8347/8850/8341/8334	20
R-HSA-73772	R-HSA-73772	RNA Polymerase I Promoter Escape	19/281	85/10861	3.49157e-13	1.00229e-11	6.90748e-12	8968/8340/8348/8331/8355/8970/8352/8342/8357/8366/8350/8346/8335/8358/8338/8354/8347/8341/8334	19
R-HSA-68886	R-HSA-68886	M Phase	40/281	414/10861	3.81818e-13	1.06473e-11	7.33779e-12	5698/8968/147841/8340/8348/3320/8331/151648/8355/8970/983/57082/8352/54821/8342/8357/8366/7314/332/8350/4001/8346/8335/220134/8358/8338/5721/8354/6232/8347/11004/9493/3619/26271/8341/7112/203068/7316/8334/79980	40
R-HSA-201722	R-HSA-201722	Formation of the beta-catenin:TCF transactivating complex	19/281	88/10861	6.81994e-13	1.839e-11	1.26739e-11	8968/8340/8348/8331/8355/8970/8352/8342/8357/8366/8350/8346/8335/8358/8338/8354/8347/8341/8334	19
R-HSA-2559583	R-HSA-2559583	Cellular Senescence	27/281	194/10861	6.97162e-13	1.839e-11	1.26739e-11	2353/1870/8968/8340/8348/8331/8355/8970/8352/8342/8357/8366/7314/8350/4001/8346/8335/8358/8338/8354/8347/3009/3008/8341/7316/8334/1017	27
R-HSA-5250913	R-HSA-5250913	Positive epigenetic regulation of rRNA expression	20/281	100/10861	7.68914e-13	1.9749e-11	1.36104e-11	8968/8340/8348/8331/8355/8970/8352/8342/8357/8366/8350/8346/8335/8358/8338/8354/8347/8850/8341/8334	20
R-HSA-9645723	R-HSA-9645723	Diseases of programmed cell death	20/281	102/10861	1.13842e-12	2.84898e-11	1.96344e-11	8968/8340/8348/8331/8355/8970/8352/8342/8357/8366/8350/4001/8346/8335/8358/8338/8354/8347/8341/8334	20
R-HSA-5250941	R-HSA-5250941	Negative epigenetic regulation of rRNA expression	20/281	103/10861	1.38027e-12	3.36787e-11	2.32104e-11	8968/8340/8348/8331/8355/8970/8352/8342/8357/8366/8350/8346/8335/8358/8338/8354/8347/6839/8341/8334	20
R-HSA-5625740	R-HSA-5625740	RHO GTPases activate PKNs	19/281	92/10861	1.59521e-12	3.79737e-11	2.61704e-11	8968/8340/8348/8331/8355/8970/8352/8342/8357/8366/8350/8346/8335/8358/8338/8354/8347/8341/8334	19
R-HSA-73854	R-HSA-73854	RNA Polymerase I Promoter Clearance	20/281	104/10861	1.66963e-12	3.8799e-11	2.67392e-11	8968/8340/8348/8331/8355/8970/8352/8342/8357/8366/8350/8346/8335/8358/8338/8354/8347/8850/8341/8334	20
R-HSA-9609646	R-HSA-9609646	HCMV Infection	24/281	157/10861	1.7776e-12	4.03473e-11	2.78062e-11	8968/5371/8340/8348/8331/8355/8970/8352/8342/8357/8366/8350/8329/8346/8332/8335/8358/8338/8969/8354/8347/85235/8341/8334	24
R-HSA-73864	R-HSA-73864	RNA Polymerase I Transcription	20/281	105/10861	2.01508e-12	4.46981e-11	3.08047e-11	8968/8340/8348/8331/8355/8970/8352/8342/8357/8366/8350/8346/8335/8358/8338/8354/8347/8850/8341/8334	20
R-HSA-1912422	R-HSA-1912422	Pre-NOTCH Expression and Processing	20/281	106/10861	2.42661e-12	5.26305e-11	3.62714e-11	8968/8340/8348/8331/8355/8970/8352/8342/8357/8366/8350/8346/8335/8358/8338/8354/8347/8850/8341/8334	20
R-HSA-68875	R-HSA-68875	Mitotic Prophase	22/281	139/10861	7.60228e-12	1.59102e-10	1.09649e-10	8968/8340/8348/8331/8355/8970/983/8352/8342/8357/8366/8350/4001/8346/8335/8358/8338/8354/8347/8341/7112/8334	22
R-HSA-427413	R-HSA-427413	NoRC negatively regulates rRNA expression	19/281	100/10861	7.66169e-12	1.59102e-10	1.09649e-10	8968/8340/8348/8331/8355/8970/8352/8342/8357/8366/8350/8346/8335/8358/8338/8354/8347/8341/8334	19
R-HSA-5578749	R-HSA-5578749	Transcriptional regulation by small RNAs	19/281	103/10861	1.32616e-11	2.69652e-10	1.85837e-10	8968/8340/8348/8331/8355/8970/8352/8342/8357/8366/8350/8346/8335/8358/8338/8354/8347/8341/8334	19
R-HSA-69481	R-HSA-69481	G2/M Checkpoints	23/281	165/10861	3.68996e-11	7.34979e-10	5.06527e-10	5698/8340/8348/8970/983/8342/8366/7314/8346/83990/51512/5721/8347/63967/9088/8317/8341/4998/7316/80010/1017/641/672	23
R-HSA-5689901	R-HSA-5689901	Metalloprotease DUBs	12/281	36/10861	5.12359e-11	1.00012e-09	6.89258e-10	8331/7314/8329/8332/8335/8338/8969/85235/8850/7316/8334/672	12
R-HSA-157118	R-HSA-157118	Signaling by NOTCH	27/281	233/10861	5.54192e-11	1.06057e-09	7.30915e-10	5698/54492/8968/8340/8348/8331/8355/8970/8352/8342/8357/8366/7314/8350/8346/8335/8358/8338/5721/8354/8347/10460/8850/8341/113878/7316/8334	27
R-HSA-3214858	R-HSA-3214858	RMTs methylate histone arginines	16/281	76/10861	7.07229e-11	1.32742e-09	9.14817e-10	8968/8331/8355/8352/8357/8366/8350/8329/8332/8335/8358/8338/8969/8354/85235/8334	16
R-HSA-8939211	R-HSA-8939211	ESR-mediated signaling	26/281	220/10861	8.25145e-11	1.51951e-09	1.0472e-09	2354/2353/8968/8340/8348/3320/8331/2288/8355/8970/8352/8342/8357/8366/3315/8350/8346/8335/8358/8338/8354/8347/8850/3326/8341/8334	26
R-HSA-2559586	R-HSA-2559586	DNA Damage/Telomere Stress Induced Senescence	16/281	77/10861	8.72203e-11	1.57643e-09	1.08643e-09	8340/8348/8331/8970/8342/8366/4001/8346/8335/8338/8347/3009/3008/8341/8334/1017	16
R-HSA-5617472	R-HSA-5617472	Activation of anterior HOX genes in hindbrain development during early embryogenesis	19/281	119/10861	1.8269e-10	3.18402e-09	2.19434e-09	8968/8340/8348/8331/8355/8970/8352/8342/8357/8366/8350/8346/8335/8358/8338/8354/8347/8341/8334	19
R-HSA-5619507	R-HSA-5619507	Activation of HOX genes during differentiation	19/281	119/10861	1.8269e-10	3.18402e-09	2.19434e-09	8968/8340/8348/8331/8355/8970/8352/8342/8357/8366/8350/8346/8335/8358/8338/8354/8347/8341/8334	19
R-HSA-211000	R-HSA-211000	Gene Silencing by RNA	20/281	135/10861	2.40284e-10	4.11434e-09	2.83549e-09	8968/8340/8348/3320/8331/8355/8970/8352/8342/8357/8366/8350/8346/8335/8358/8338/8354/8347/8341/8334	20
R-HSA-195258	R-HSA-195258	RHO GTPase Effectors	31/281	324/10861	2.71205e-10	4.55301e-09	3.13781e-09	8968/147841/8340/8348/8331/151648/8355/9928/8970/57082/8352/54821/8342/8357/8366/332/8350/8346/8335/220134/8358/8338/8354/6232/8347/11004/11113/3619/8341/8334/79980	31
R-HSA-5693538	R-HSA-5693538	Homology Directed Repair	20/281	136/10861	2.75233e-10	4.55301e-09	3.13781e-09	8340/8348/8970/8342/8366/7314/8346/83990/348654/10721/8347/5892/63967/8341/7316/5426/80010/1017/641/672	20
R-HSA-3247509	R-HSA-3247509	Chromatin modifying enzymes	28/281	269/10861	3.04138e-10	4.8662e-09	3.35365e-09	23338/8968/8340/8348/8331/8355/8970/8352/8342/8357/8366/8350/8329/8346/8332/8335/8358/8338/8969/23210/8354/8347/85235/6839/8850/80314/8341/8334	28
R-HSA-4839726	R-HSA-4839726	Chromatin organization	28/281	269/10861	3.04138e-10	4.8662e-09	3.35365e-09	23338/8968/8340/8348/8331/8355/8970/8352/8342/8357/8366/8350/8329/8346/8332/8335/8358/8338/8969/23210/8354/8347/85235/6839/8850/80314/8341/8334	28
R-HSA-8878171	R-HSA-8878171	Transcriptional regulation by RUNX1	26/281	235/10861	3.58693e-10	5.64652e-09	3.89142e-09	5698/8968/5371/8340/8348/8331/8355/8970/8352/8342/8357/8366/7314/8350/8346/8335/8358/8338/5721/8354/8347/8850/23429/8341/7316/8334	26
R-HSA-1221632	R-HSA-1221632	Meiotic synapsis	15/281	76/10861	7.39611e-10	1.14581e-08	7.8966e-09	8340/8348/8331/8970/8342/8366/4001/8346/8335/8338/8347/23224/8341/8334/672	15
R-HSA-5693567	R-HSA-5693567	HDR through Homologous Recombination (HRR) or Single Strand Annealing (SSA)	19/281	130/10861	8.68482e-10	1.32443e-08	9.12763e-09	8340/8348/8970/8342/8366/7314/8346/83990/348654/8347/5892/63967/8341/7316/5426/80010/1017/641/672	19
R-HSA-201681	R-HSA-201681	TCF dependent signaling in response to WNT	25/281	230/10861	1.158e-09	1.73878e-08	1.19832e-08	5698/51339/6422/8968/8340/8348/8331/8355/8970/8352/8342/8357/8366/7314/8350/8346/8335/8358/8338/5721/8354/8347/8341/7316/8334	25
R-HSA-5693607	R-HSA-5693607	Processing of DNA double-strand break ends	16/281	95/10861	2.31645e-09	3.42554e-08	2.36079e-08	8340/8348/8970/8342/8366/7314/8346/83990/8347/63967/8341/7316/80010/1017/641/672	16
R-HSA-9006931	R-HSA-9006931	Signaling by Nuclear Receptors	28/281	296/10861	2.71963e-09	3.96173e-08	2.73031e-08	2354/2353/8968/8340/8348/3320/8331/2288/8355/8970/8352/8342/8357/8366/3315/8350/8346/8335/8358/8338/8354/29116/220/8347/8850/3326/8341/8334	28
R-HSA-171306	R-HSA-171306	Packaging Of Telomere Ends	12/281	49/10861	2.79662e-09	4.01397e-08	2.76632e-08	8340/8348/8331/8970/8342/8366/8346/8335/8338/8347/8341/8334	12
R-HSA-194315	R-HSA-194315	Signaling by Rho GTPases	46/281	701/10861	3.69725e-09	5.22974e-08	3.60419e-08	94240/347902/8968/147841/8340/8348/3320/8331/151648/8355/9928/8970/57082/8352/54821/8342/8357/8366/332/8350/4001/8346/57580/8335/220134/8358/8338/8354/6232/3336/8347/1894/11004/10963/11113/10970/90627/3619/8773/3326/79180/8341/23092/7112/8334/79980	46
R-HSA-110330	R-HSA-110330	Recognition and association of DNA glycosylase with site containing an affected purine	12/281	53/10861	7.37288e-09	9.99435e-08	6.88782e-08	8340/8348/8331/8970/8342/8366/8346/8335/8338/8347/8341/8334	12
R-HSA-110331	R-HSA-110331	Cleavage of the damaged purine	12/281	53/10861	7.37288e-09	9.99435e-08	6.88782e-08	8340/8348/8331/8970/8342/8366/8346/8335/8338/8347/8341/8334	12
R-HSA-73927	R-HSA-73927	Depurination	12/281	53/10861	7.37288e-09	9.99435e-08	6.88782e-08	8340/8348/8331/8970/8342/8366/8346/8335/8338/8347/8341/8334	12
R-HSA-9716542	R-HSA-9716542	Signaling by Rho GTPases, Miro GTPases and RHOBTB3	46/281	717/10861	7.52252e-09	1.00575e-07	6.93135e-08	94240/347902/8968/147841/8340/8348/3320/8331/151648/8355/9928/8970/57082/8352/54821/8342/8357/8366/332/8350/4001/8346/57580/8335/220134/8358/8338/8354/6232/3336/8347/1894/11004/10963/11113/10970/90627/3619/8773/3326/79180/8341/23092/7112/8334/79980	46
R-HSA-212165	R-HSA-212165	Epigenetic regulation of gene expression	21/281	182/10861	8.98347e-09	1.18485e-07	8.16563e-08	8968/8340/8348/8331/8355/8970/8352/8342/8357/8366/8350/8346/8335/8358/8338/8354/8347/6839/8850/8341/8334	21
R-HSA-5693532	R-HSA-5693532	DNA Double-Strand Break Repair	20/281	166/10861	9.72897e-09	1.26606e-07	8.72535e-08	8340/8348/8970/8342/8366/7314/8346/83990/348654/10721/8347/5892/63967/8341/7316/5426/80010/1017/641/672	20
R-HSA-110328	R-HSA-110328	Recognition and association of DNA glycosylase with site containing an affected pyrimidine	12/281	58/10861	2.19587e-08	2.74765e-07	1.8936e-07	8340/8348/8331/8970/8342/8366/8346/8335/8338/8347/8341/8334	12
R-HSA-110329	R-HSA-110329	Cleavage of the damaged pyrimidine	12/281	58/10861	2.19587e-08	2.74765e-07	1.8936e-07	8340/8348/8331/8970/8342/8366/8346/8335/8338/8347/8341/8334	12
R-HSA-73928	R-HSA-73928	Depyrimidination	12/281	58/10861	2.19587e-08	2.74765e-07	1.8936e-07	8340/8348/8331/8970/8342/8366/8346/8335/8338/8347/8341/8334	12
R-HSA-606279	R-HSA-606279	Deposition of new CENPA-containing nucleosomes at the centromere	13/281	71/10861	2.67888e-08	3.26823e-07	2.25237e-07	8340/8348/8331/8970/57082/8342/8366/8346/8335/8338/8347/8341/8334	13
R-HSA-774815	R-HSA-774815	Nucleosome assembly	13/281	71/10861	2.67888e-08	3.26823e-07	2.25237e-07	8340/8348/8331/8970/57082/8342/8366/8346/8335/8338/8347/8341/8334	13
R-HSA-73929	R-HSA-73929	Base-Excision Repair, AP Site Formation	12/281	60/10861	3.29019e-08	3.96448e-07	2.73221e-07	8340/8348/8331/8970/8342/8366/8346/8335/8338/8347/8341/8334	12
R-HSA-73894	R-HSA-73894	DNA Repair	28/281	332/10861	3.40369e-08	4.05122e-07	2.79199e-07	9246/8340/8348/8331/8970/8342/8366/7314/8346/8335/83990/8338/3978/348654/10721/8347/5892/63967/8341/7316/8334/7320/5426/80010/1017/51514/641/672	28
R-HSA-5689880	R-HSA-5689880	Ub-specific processing proteases	22/281	216/10861	3.94908e-08	4.64374e-07	3.20033e-07	11274/5698/8340/8348/8331/8970/8342/7314/8329/8346/8332/8335/8338/5721/8969/8347/85235/63967/330/8341/7316/8334	22
R-HSA-73884	R-HSA-73884	Base Excision Repair	14/281	88/10861	5.04112e-08	5.8573e-07	4.03668e-07	8340/8348/8331/8970/8342/8366/8346/8335/8338/3978/8347/8341/8334/5426	14
R-HSA-3371556	R-HSA-3371556	Cellular response to heat stress	14/281	89/10861	5.84501e-08	6.71144e-07	4.62534e-07	3310/3337/3304/10808/3303/9531/3320/2288/26353/22824/10049/3326/6767/3308	14
R-HSA-9670095	R-HSA-9670095	Inhibition of DNA recombination at telomere	12/281	65/10861	8.43822e-08	9.5764e-07	6.59979e-07	8340/8348/8331/8970/8342/8366/8346/8335/8338/8347/8341/8334	12
R-HSA-157579	R-HSA-157579	Telomere Maintenance	15/281	110/10861	1.38957e-07	1.55887e-06	1.07433e-06	8340/8348/8331/8970/8342/8366/8346/8335/8338/3978/8347/8341/8334/1017/641	15
R-HSA-5688426	R-HSA-5688426	Deubiquitination	25/281	294/10861	1.64165e-07	1.82074e-06	1.2548e-06	11274/5698/8340/8348/8331/8970/983/8342/7314/8329/8346/8332/8335/8338/5721/8969/8347/85235/8850/63967/330/8341/7316/8334/672	25
R-HSA-73886	R-HSA-73886	Chromosome Maintenance	16/281	138/10861	5.17139e-07	5.6711e-06	3.90836e-06	8340/8348/8331/8970/57082/8342/8366/8346/8335/8338/3978/8347/8341/8334/1017/641	16
R-HSA-69473	R-HSA-69473	G2/M DNA damage checkpoint	13/281	92/10861	6.33333e-07	6.86815e-06	4.73333e-06	8340/8348/8970/983/8342/8366/8346/83990/8347/8341/80010/641/672	13
R-HSA-3371568	R-HSA-3371568	Attenuation phase	6/281	14/10861	7.17244e-07	7.69263e-06	5.30155e-06	3337/3304/3303/3320/2288/3326	6
R-HSA-212436	R-HSA-212436	Generic Transcription Pathway	60/281	1248/10861	1.17346e-06	1.24488e-05	8.57939e-06	2353/5698/8968/5371/8340/8348/8331/8355/8970/983/146540/8352/8342/8357/8366/7314/332/2669/8350/8346/6790/8335/63934/3329/83990/8358/5468/1647/8338/8793/5721/8354/58528/1490/6241/22974/8347/5892/8850/25946/80314/4094/23429/8317/7291/8341/8649/7316/8334/51499/9500/80010/6515/9314/1017/641/672/23468/10542/10127	60
R-HSA-195721	R-HSA-195721	Signaling by WNT	25/281	329/10861	1.3572e-06	1.42433e-05	9.8161e-06	5698/51339/6422/8968/8340/8348/8331/8355/8970/8352/8342/8357/8366/7314/8350/8346/8335/8358/8338/5721/8354/8347/8341/7316/8334	25
R-HSA-453279	R-HSA-453279	Mitotic G1 phase and G1/S transition	16/281	149/10861	1.46418e-06	1.52025e-05	1.04772e-05	5698/1028/1870/7153/983/7314/5721/6241/8317/26271/7083/4998/7316/5426/81620/1017	16
R-HSA-3371571	R-HSA-3371571	HSF1-dependent transactivation	7/281	24/10861	1.70869e-06	1.75546e-05	1.20981e-05	3337/3304/3303/3320/2288/26353/3326	7
R-HSA-8866654	R-HSA-8866654	E3 ubiquitin ligases ubiquitinate target proteins	10/281	58/10861	1.99498e-06	2.02823e-05	1.3978e-05	8340/8348/8970/8342/7314/8346/8347/8341/7316/7320	10
R-HSA-9824446	R-HSA-9824446	Viral Infection Pathways	42/281	760/10861	2.12486e-06	2.138e-05	1.47345e-05	60489/5698/6189/3304/3303/8968/5371/8340/8348/3320/8331/6773/2288/5648/8355/8970/8352/8342/8357/8366/7314/8350/8329/8346/8332/8335/8358/8338/5721/8969/8354/6232/3978/8347/85235/3326/8341/203068/7316/8334/8829/81631	42
R-HSA-5693565	R-HSA-5693565	Recruitment and ATM-mediated phosphorylation of repair and signaling proteins at DNA double strand breaks	11/281	75/10861	3.21986e-06	3.20671e-05	2.20998e-05	8340/8348/8970/8342/8366/7314/8346/8347/8341/7316/672	11
R-HSA-5693606	R-HSA-5693606	DNA Double Strand Break Response	11/281	76/10861	3.67941e-06	3.62738e-05	2.49989e-05	8340/8348/8970/8342/8366/7314/8346/8347/8341/7316/672	11
R-HSA-3214842	R-HSA-3214842	HDMs demethylate histones	9/281	49/10861	3.78753e-06	3.69663e-05	2.54761e-05	8968/8355/8352/8357/8366/8350/8358/23210/8354	9
R-HSA-73857	R-HSA-73857	RNA Polymerase II Transcription	62/281	1370/10861	5.62634e-06	5.43694e-05	3.74699e-05	2353/5698/8968/5371/8340/8348/8331/8355/8970/983/146540/8352/8342/8357/8366/7314/332/2669/8350/8346/6790/8335/63934/3329/83990/8358/5468/1647/8338/8793/5721/8354/58528/1490/6241/22974/8347/5892/8850/25946/80314/4094/23429/8317/7291/8341/8649/7316/8334/6617/51499/9500/80010/6515/6619/9314/1017/641/672/23468/10542/10127	62
R-HSA-983231	R-HSA-983231	Factors involved in megakaryocyte development and platelet production	16/281	168/10861	7.08412e-06	6.77853e-05	4.67157e-05	8968/8355/8352/9585/8357/3833/8350/8358/3832/146909/8354/3835/11004/9493/1017/23468	16
R-HSA-3371453	R-HSA-3371453	Regulation of HSF1-mediated heat shock response	10/281	69/10861	1.01159e-05	9.58555e-05	6.60609e-05	3310/3337/3304/10808/3303/9531/22824/10049/6767/3308	10
R-HSA-3371497	R-HSA-3371497	HSP90 chaperone cycle for steroid hormone receptors (SHR) in the presence of ligand	9/281	55/10861	1.02326e-05	9.60289e-05	6.61804e-05	55466/3337/3304/3303/3320/2288/3301/10963/3326	9
R-HSA-5689603	R-HSA-5689603	UCH proteinases	12/281	101/10861	1.08976e-05	0.000101296	6.98101e-05	5698/8331/7314/8329/8332/8335/8338/5721/8969/85235/7316/8334	12
R-HSA-1280215	R-HSA-1280215	Cytokine Signaling in Immune system	38/281	723/10861	2.1566e-05	0.00019857	0.000136849	115361/10673/3669/11274/2353/25939/5698/9246/2634/84166/1326/3601/8968/5371/6809/85363/3320/6773/6347/8355/79792/8352/8357/7133/7314/332/2635/8350/4001/8358/5721/8354/330/4982/1435/7291/7316/1974	38
R-HSA-74160	R-HSA-74160	Gene expression (Transcription)	65/281	1534/10861	2.72535e-05	0.000248593	0.000171323	2353/5698/8968/5371/8340/8348/3320/8331/8355/8970/983/146540/8352/8342/8357/8366/7314/332/2669/8350/8346/6790/8335/63934/3329/83990/8358/5468/1647/8338/8793/5721/8354/58528/1490/6241/22974/8347/6839/5892/8850/25946/80314/4094/23429/8317/7291/8341/8649/7316/8334/6617/51499/9500/80010/6515/6619/9314/1017/64216/641/672/23468/10542/10127	65
R-HSA-8852135	R-HSA-8852135	Protein ubiquitination	10/281	78/10861	3.04978e-05	0.00027561	0.000189943	8340/8348/8970/8342/7314/8346/8347/8341/7316/7320	10
R-HSA-1266695	R-HSA-1266695	Interleukin-7 signaling	7/281	36/10861	3.15789e-05	0.000282761	0.000194871	8968/8355/8352/8357/8350/8358/8354	7
R-HSA-69206	R-HSA-69206	G1/S Transition	13/281	131/10861	3.34873e-05	0.000297123	0.000204769	5698/983/7314/5721/6241/8317/26271/7083/4998/7316/5426/81620/1017	13
R-HSA-2555396	R-HSA-2555396	Mitotic Metaphase and Anaphase	18/281	237/10861	4.30695e-05	0.000378701	0.00026099	5698/147841/151648/983/57082/54821/7314/332/4001/220134/5721/6232/11004/3619/26271/7112/7316/79980	18
R-HSA-5693571	R-HSA-5693571	Nonhomologous End-Joining (NHEJ)	9/281	66/10861	4.64496e-05	0.000404775	0.000278959	8340/8348/8970/8342/8366/8346/8347/8341/672	9
R-HSA-5663205	R-HSA-5663205	Infectious disease	45/281	952/10861	4.98037e-05	0.000430163	0.000296456	60489/5698/57674/6189/3304/3303/8968/5371/8340/8348/3320/8331/6773/2288/5648/8355/8970/79792/8352/8342/8357/8366/7314/8350/8329/8346/8332/8335/8358/8338/5721/8969/8354/6232/196883/3978/8347/85235/3326/8341/203068/7316/8334/8829/81631	45
R-HSA-5685942	R-HSA-5685942	HDR through Homologous Recombination (HRR)	9/281	68/10861	5.91114e-05	0.000506076	0.000348774	7314/83990/348654/5892/7316/5426/80010/641/672	9
R-HSA-69205	R-HSA-69205	G1/S-Specific Transcription	6/281	28/10861	6.629e-05	0.000559187	0.000385376	983/6241/26271/7083/4998/81620	6
R-HSA-3214841	R-HSA-3214841	PKMTs methylate histone lysines	9/281	69/10861	6.64607e-05	0.000559187	0.000385376	8968/8355/8352/8357/8366/8350/8358/8354/6839	9
R-HSA-68882	R-HSA-68882	Mitotic Anaphase	17/281	236/10861	0.000134712	0.00112375	0.000774456	5698/147841/151648/983/57082/54821/7314/332/4001/220134/5721/6232/11004/3619/7112/7316/79980	17
R-HSA-141424	R-HSA-141424	Amplification of signal from the kinetochores	10/281	96/10861	0.000181628	0.00148965	0.00102663	147841/151648/57082/54821/332/220134/6232/11004/3619/79980	10
R-HSA-141444	R-HSA-141444	Amplification of signal from unattached kinetochores via a MAD2 inhibitory signal	10/281	96/10861	0.000181628	0.00148965	0.00102663	147841/151648/57082/54821/332/220134/6232/11004/3619/79980	10
R-HSA-168256	R-HSA-168256	Immune System	76/281	1999/10861	0.000195547	0.00159045	0.00109609	115361/10673/3669/7098/11274/2353/79132/25939/5698/57674/9246/2634/84166/3310/1326/140691/3304/11118/3303/3601/8968/5371/81622/6809/85363/1520/3320/6773/5648/6347/8355/79792/8352/8357/7133/7314/332/2635/8350/4001/11119/8358/3832/6891/5721/6892/8354/29116/57761/3075/3835/64167/4012/11004/10616/140739/10970/330/290/9493/51752/9550/8773/4982/3326/535/1435/7291/203068/8649/7316/6494/7320/1974/6515/79…	76
R-HSA-5693568	R-HSA-5693568	Resolution of D-loop Structures through Holliday Junction Intermediates	6/281	34/10861	0.000207715	0.00167545	0.00115467	83990/348654/5892/80010/641/672	6
R-HSA-449147	R-HSA-449147	Signaling by Interleukins	26/281	470/10861	0.000211545	0.00169236	0.00116633	11274/2353/5698/84166/1326/3601/8968/6809/3320/6773/6347/8355/79792/8352/8357/7133/7314/332/8350/4001/8358/5721/8354/1435/7291/7316	26
R-HSA-5693537	R-HSA-5693537	Resolution of D-Loop Structures	6/281	35/10861	0.000245309	0.00193082	0.00133067	83990/348654/5892/80010/641/672	6
R-HSA-8953750	R-HSA-8953750	Transcriptional Regulation by E2F6	6/281	35/10861	0.000245309	0.00193082	0.00133067	6241/80314/23429/8317/672/23468	6
R-HSA-9709603	R-HSA-9709603	Impaired BRCA2 binding to PALB2	5/281	24/10861	0.000317445	0.00247861	0.00170819	83990/5892/80010/641/672	5
R-HSA-9701192	R-HSA-9701192	Defective homologous recombination repair (HRR) due to BRCA1 loss of function	5/281	25/10861	0.000388489	0.00293927	0.00202566	83990/5892/80010/641/672	5
R-HSA-9701193	R-HSA-9701193	Defective homologous recombination repair (HRR) due to PALB2 loss of function	5/281	25/10861	0.000388489	0.00293927	0.00202566	83990/5892/80010/641/672	5
R-HSA-9704331	R-HSA-9704331	Defective HDR through Homologous Recombination Repair (HRR) due to PALB2 loss of BRCA1 binding function	5/281	25/10861	0.000388489	0.00293927	0.00202566	83990/5892/80010/641/672	5
R-HSA-9704646	R-HSA-9704646	Defective HDR through Homologous Recombination Repair (HRR) due to PALB2 loss of BRCA2/RAD51/RAD51C binding function	5/281	25/10861	0.000388489	0.00293927	0.00202566	83990/5892/80010/641/672	5
R-HSA-2500257	R-HSA-2500257	Resolution of Sister Chromatid Cohesion	11/281	126/10861	0.000416371	0.00312599	0.00215434	147841/151648/983/57082/54821/332/220134/6232/11004/3619/79980	11
R-HSA-2467813	R-HSA-2467813	Separation of Sister Chromatids	14/281	191/10861	0.000438753	0.00326888	0.00225282	5698/147841/151648/57082/54821/7314/332/220134/5721/6232/11004/3619/7316/79980	14
R-HSA-3700989	R-HSA-3700989	Transcriptional Regulation by TP53	21/281	362/10861	0.000466116	0.00344643	0.00237519	2353/5371/983/7314/332/6790/83990/1647/8793/58528/22974/5892/25946/8649/7316/51499/80010/1017/641/672/10542	21
R-HSA-69275	R-HSA-69275	G2/M Transition	14/281	195/10861	0.000540384	0.00396553	0.00273293	5698/3320/983/7314/6790/51512/5721/22974/9088/3326/203068/7316/1017/2305	14
R-HSA-450408	R-HSA-450408	AUF1 (hnRNP D0) binds and destabilizes mRNA	7/281	56/10861	0.00056426	0.00409081	0.00281927	5698/3304/3303/7314/3315/5721/7316	7
R-HSA-5693554	R-HSA-5693554	Resolution of D-loop Structures through Synthesis-Dependent Strand Annealing (SDSA)	5/281	27/10861	0.00056584	0.00409081	0.00281927	83990/5892/80010/641/672	5
R-HSA-453274	R-HSA-453274	Mitotic G2-G2/M phases	14/281	197/10861	0.000598293	0.00429364	0.00295905	5698/3320/983/7314/6790/51512/5721/22974/9088/3326/203068/7316/1017/2305	14
R-HSA-6804756	R-HSA-6804756	Regulation of TP53 Activity through Phosphorylation	9/281	92/10861	0.00060702	0.00432446	0.0029803	7314/6790/83990/22974/7316/80010/1017/641/672	9
R-HSA-399954	R-HSA-399954	Sema3A PAK dependent Axon repulsion	4/281	16/10861	0.000624244	0.00441494	0.00304266	3320/3326/55558/8829	4
R-HSA-69618	R-HSA-69618	Mitotic Spindle Checkpoint	10/281	113/10861	0.000680288	0.0047767	0.00329197	147841/151648/57082/54821/332/220134/6232/11004/3619/79980	10
R-HSA-983189	R-HSA-983189	Kinesins	7/281	59/10861	0.000777063	0.00541724	0.00373341	9585/3833/3832/146909/3835/11004/9493	7
R-HSA-8852276	R-HSA-8852276	The role of GTSE1 in G2/M progression after G2 checkpoint	8/281	77/10861	0.000814671	0.00563914	0.00388634	5698/3320/983/7314/51512/5721/3326/7316	8
R-HSA-9648025	R-HSA-9648025	EML4 and NUDC in mitotic spindle formation	10/281	117/10861	0.000892831	0.00613664	0.0042292	147841/151648/57082/54821/332/220134/6232/11004/3619/79980	10
R-HSA-5633007	R-HSA-5633007	Regulation of TP53 Activity	12/281	160/10861	0.000910647	0.00621533	0.00428343	5371/983/7314/6790/83990/22974/25946/7316/80010/1017/641/672	12
R-HSA-110314	R-HSA-110314	Recognition of DNA damage by PCNA-containing replication complex	5/281	30/10861	0.000937482	0.00635404	0.00437903	7314/7316/7320/5426/51514	5
R-HSA-6804114	R-HSA-6804114	TP53 Regulates Transcription of Genes Involved in G2 Cell Cycle Arrest	4/281	18/10861	0.00100757	0.00673557	0.00464196	983/6790/1647/25946	4
R-HSA-9758274	R-HSA-9758274	Regulation of NF-kappa B signaling	4/281	18/10861	0.00100757	0.00673557	0.00464196	11274/84166/7314/7316	4
R-HSA-168927	R-HSA-168927	TICAM1, RIP1-mediated IKK complex recruitment	4/281	19/10861	0.00125051	0.00830271	0.00572199	7098/7314/330/7316	4
R-HSA-8948747	R-HSA-8948747	Regulation of PTEN localization	3/281	9/10861	0.00128201	0.00845436	0.00582651	5371/7314/7316	3
R-HSA-73893	R-HSA-73893	DNA Damage Bypass	6/281	48/10861	0.00140005	0.00917078	0.00632024	9246/7314/7316/7320/5426/51514	6
R-HSA-68962	R-HSA-68962	Activation of the pre-replicative complex	5/281	33/10861	0.0014656	0.0095362	0.00657208	8317/4998/5426/81620/1017	5
R-HSA-1236975	R-HSA-1236975	Antigen processing-Cross presentation	9/281	105/10861	0.00156888	0.0101406	0.00698862	5698/1520/7314/6891/5721/6892/4012/8773/7316	9
R-HSA-1643685	R-HSA-1643685	Disease	64/281	1736/10861	0.00163716	0.0105123	0.00724477	7098/60489/5698/54492/1028/57674/6189/1870/3304/3303/8968/5371/8340/81622/8348/3320/8331/6773/2288/5648/8355/8970/79792/8352/8342/8357/8366/7314/8350/8329/4001/8346/8332/8335/83990/8358/8338/5721/8969/8354/6520/6232/196883/2542/3978/113189/8347/85235/5892/8850/79875/3326/8341/92949/2584/203068/7316/8334/80010/1017/641/672/8829/81631	64
R-HSA-913531	R-HSA-913531	Interferon Signaling	13/281	196/10861	0.00174589	0.0111372	0.00767541	115361/3669/11274/25939/9246/2634/5371/85363/6773/7314/2635/7316/1974	13
R-HSA-174143	R-HSA-174143	APC/C-mediated degradation of cell cycle proteins	8/281	88/10861	0.00194959	0.0121974	0.00840611	5698/983/7314/6790/5721/26271/7316/1017	8
R-HSA-450531	R-HSA-450531	Regulation of mRNA stability by proteins that bind AU-rich elements	8/281	88/10861	0.00194959	0.0121974	0.00840611	5698/3304/3303/54464/7314/3315/5721/7316	8
R-HSA-453276	R-HSA-453276	Regulation of mitotic cell cycle	8/281	88/10861	0.00194959	0.0121974	0.00840611	5698/983/7314/6790/5721/26271/7316/1017	8
R-HSA-392499	R-HSA-392499	Metabolism of proteins	70/281	1959/10861	0.00216174	0.0134386	0.0092615	11274/8542/5698/9246/4061/54742/6189/25924/8968/5371/8340/8348/8331/7153/8355/22854/8970/983/8352/8342/8357/8366/7314/332/8350/8329/8346/6790/8332/8335/29074/8358/5468/8338/5721/8969/8354/3487/6232/7857/8347/85235/140739/56975/8850/63967/10970/330/290/5203/3619/11227/79875/1435/8341/92949/9654/2650/7316/22944/8334/7320/1974/115426/7844/9314/51514/641/672/23468	70
R-HSA-9613829	R-HSA-9613829	Chaperone Mediated Autophagy	4/281	22/10861	0.00222028	0.0137151	0.00945209	3320/7314/3326/7316	4
R-HSA-68949	R-HSA-68949	Orc1 removal from chromatin	7/281	71/10861	0.0023287	0.0142944	0.00985131	5698/7314/5721/4998/7316/81620/1017	7
R-HSA-68877	R-HSA-68877	Mitotic Prometaphase	13/281	203/10861	0.00238149	0.0145271	0.0100116	147841/3320/151648/983/57082/54821/332/220134/6232/11004/3619/203068/79980	13
R-HSA-9014325	R-HSA-9014325	TICAM1,TRAF6-dependent induction of TAK1 complex	3/281	11/10861	0.00242323	0.0145992	0.0100614	7098/7314/7316	3
R-HSA-9664873	R-HSA-9664873	Pexophagy	3/281	11/10861	0.00242323	0.0145992	0.0100614	7314/7316/81631	3
R-HSA-597592	R-HSA-597592	Post-translational protein modification	54/281	1432/10861	0.00250023	0.0149707	0.0103174	11274/8542/5698/4061/54742/5371/8340/8348/8331/7153/22854/8970/983/8342/8366/7314/332/8329/8346/6790/8332/8335/5468/8338/5721/8969/3487/7857/8347/85235/140739/56975/8850/63967/10970/330/3619/11227/79875/1435/8341/92949/9654/2650/7316/22944/8334/7320/115426/7844/51514/641/672/23468	54
R-HSA-9031628	R-HSA-9031628	NGF-stimulated transcription	5/281	39/10861	0.00313399	0.018651	0.0128538	23237/2354/2353/10221/6236	5
R-HSA-9013973	R-HSA-9013973	TICAM1-dependent activation of IRF3/IRF7	3/281	12/10861	0.00316955	0.0187484	0.0129208	7098/7314/7316	3
R-HSA-5663220	R-HSA-5663220	RHO GTPases Activate Formins	10/281	140/10861	0.00341979	0.0199863	0.013774	147841/151648/57082/54821/332/220134/6232/11004/3619/79980	10
R-HSA-6807070	R-HSA-6807070	PTEN Regulation	10/281	140/10861	0.00341979	0.0199863	0.013774	5698/6615/5371/7314/5468/5721/58528/8649/7316/10542	10
R-HSA-5693616	R-HSA-5693616	Presynaptic phase of homologous DNA pairing and strand exchange	5/281	40/10861	0.00350734	0.020376	0.0140425	83990/5892/80010/641/672	5
R-HSA-5696397	R-HSA-5696397	Gap-filling DNA repair synthesis and ligation in GG-NER	4/281	25/10861	0.0036128	0.0206204	0.014211	7314/3978/7316/5426	4
R-HSA-69273	R-HSA-69273	Cyclin A/B1/B2 associated events during G2/M transition	4/281	25/10861	0.0036128	0.0206204	0.014211	983/9088/1017/2305	4
R-HSA-9013507	R-HSA-9013507	NOTCH3 Activation and Transmission of Signal to the Nucleus	4/281	25/10861	0.0036128	0.0206204	0.014211	54492/7314/10460/7316	4
R-HSA-9675136	R-HSA-9675136	Diseases of DNA Double-Strand Break Repair	5/281	41/10861	0.00391159	0.0220677	0.0152084	83990/5892/80010/641/672	5
R-HSA-9701190	R-HSA-9701190	Defective homologous recombination repair (HRR) due to BRCA2 loss of function	5/281	41/10861	0.00391159	0.0220677	0.0152084	83990/5892/80010/641/672	5
R-HSA-1679131	R-HSA-1679131	Trafficking and processing of endosomal TLR	3/281	13/10861	0.00404219	0.0226734	0.0156259	7098/81622/1520	3
R-HSA-168898	R-HSA-168898	Toll-like Receptor Cascades	11/281	167/10861	0.00407671	0.0227364	0.0156693	7098/11274/2353/84166/1326/81622/1520/79792/7314/330/7316	11
R-HSA-69239	R-HSA-69239	Synthesis of DNA	9/281	121/10861	0.00412587	0.0228798	0.0157681	5698/7314/5721/3978/4998/7316/5426/81620/1017	9
R-HSA-2173788	R-HSA-2173788	Downregulation of TGF-beta receptor signaling	4/281	26/10861	0.00418405	0.0230714	0.0159001	56937/23645/7314/7316	4
R-HSA-5693579	R-HSA-5693579	Homologous DNA Pairing and Strand Exchange	5/281	43/10861	0.00481829	0.0263961	0.0181914	83990/5892/80010/641/672	5
R-HSA-5668541	R-HSA-5668541	TNFR2 non-canonical NF-kB pathway	8/281	102/10861	0.00488139	0.0263961	0.0181914	10673/5698/7133/7314/5721/330/4982/7316	8
R-HSA-168928	R-HSA-168928	DDX58/IFIH1-mediated induction of interferon-alpha/beta	7/281	81/10861	0.00489517	0.0263961	0.0181914	79132/9246/84166/3320/7314/3326/7316	7
R-HSA-176408	R-HSA-176408	Regulation of APC/C activators between G1/S and early anaphase	7/281	81/10861	0.00489517	0.0263961	0.0181914	5698/983/7314/5721/26271/7316/1017	7
R-HSA-399955	R-HSA-399955	SEMA3A-Plexin repulsion signaling by inhibiting Integrin adhesion	3/281	14/10861	0.00504706	0.0270655	0.0186528	55558/6237/8829	3
R-HSA-168164	R-HSA-168164	Toll Like Receptor 3 (TLR3) Cascade	8/281	104/10861	0.00548625	0.02926	0.0201651	7098/11274/2353/84166/1326/7314/330/7316	8
R-HSA-2691230	R-HSA-2691230	Signaling by NOTCH1 HD Domain Mutants in Cancer	3/281	15/10861	0.00618936	0.032132	0.0221445	54492/7314/7316	3
R-HSA-2691232	R-HSA-2691232	Constitutive Signaling by NOTCH1 HD Domain Mutants	3/281	15/10861	0.00618936	0.032132	0.0221445	54492/7314/7316	3
R-HSA-3229121	R-HSA-3229121	Glycogen storage diseases	3/281	15/10861	0.00618936	0.032132	0.0221445	7314/2542/7316	3
R-HSA-4419969	R-HSA-4419969	Depolymerization of the Nuclear Lamina	3/281	15/10861	0.00618936	0.032132	0.0221445	983/4001/7112	3
R-HSA-9648895	R-HSA-9648895	Response of EIF2AK1 (HRI) to heme deficiency	3/281	15/10861	0.00618936	0.032132	0.0221445	23645/467/57761	3
R-HSA-983170	R-HSA-983170	Antigen Presentation: Folding, assembly and peptide loading of class I MHC	4/281	29/10861	0.00625595	0.0323059	0.0222643	6891/6892/64167/51752	4
R-HSA-69478	R-HSA-69478	G2/M DNA replication checkpoint	2/281	5/10861	0.00633436	0.0325386	0.0224247	983/9088	2
R-HSA-2173789	R-HSA-2173789	TGF-beta receptor signaling activates SMADs	5/281	46/10861	0.00644414	0.0329292	0.0226939	56937/23645/7314/3696/7316	5
R-HSA-69563	R-HSA-69563	p53-Dependent G1 DNA Damage Response	6/281	66/10861	0.00704412	0.0353476	0.0243606	5698/7314/5721/25946/7316/1017	6
R-HSA-69580	R-HSA-69580	p53-Dependent G1/S DNA damage checkpoint	6/281	66/10861	0.00704412	0.0353476	0.0243606	5698/7314/5721/25946/7316/1017	6
R-HSA-69231	R-HSA-69231	Cyclin D associated events in G1	5/281	47/10861	0.00706228	0.0353476	0.0243606	1028/1870/7314/7316/1017	5
R-HSA-69236	R-HSA-69236	G1 Phase	5/281	47/10861	0.00706228	0.0353476	0.0243606	1028/1870/7314/7316/1017	5
R-HSA-3108232	R-HSA-3108232	SUMO E3 ligases SUMOylate target proteins	11/281	181/10861	0.00740013	0.0366545	0.0252613	5371/7153/8366/332/6790/5468/3619/115426/641/672/23468	11
R-HSA-2559584	R-HSA-2559584	Formation of Senescence-Associated Heterochromatin Foci (SAHF)	3/281	16/10861	0.00747362	0.0366545	0.0252613	4001/3009/3008	3
R-HSA-5684264	R-HSA-5684264	MAP3K8 (TPL2)-dependent MAPK1/3 activation	3/281	16/10861	0.00747362	0.0366545	0.0252613	1326/7314/7316	3
R-HSA-8866427	R-HSA-8866427	VLDLR internalisation and degradation	3/281	16/10861	0.00747362	0.0366545	0.0252613	7314/29116/7316	3
R-HSA-6791312	R-HSA-6791312	TP53 Regulates Transcription of Cell Cycle Genes	5/281	48/10861	0.00772068	0.0376769	0.0259659	983/6790/1647/25946/1017	5
R-HSA-2122948	R-HSA-2122948	Activated NOTCH1 Transmits Signal to the Nucleus	4/281	31/10861	0.00796007	0.0386519	0.0266378	54492/7314/113878/7316	4
R-HSA-69615	R-HSA-69615	G1/S DNA Damage Checkpoints	6/281	68/10861	0.00813099	0.0391926	0.0270104	5698/7314/5721/25946/7316/1017	6
R-HSA-5687128	R-HSA-5687128	MAPK6/MAPK4 signaling	7/281	89/10861	0.00815174	0.0391926	0.0270104	5698/3337/983/7314/3315/5721/7316	7
R-HSA-9012852	R-HSA-9012852	Signaling by NOTCH3	5/281	49/10861	0.0084206	0.0402868	0.0277645	54492/7314/10460/8850/7316	5
R-HSA-1236974	R-HSA-1236974	ER-Phagosome pathway	7/281	90/10861	0.00864953	0.0411802	0.0283802	5698/7314/6891/5721/6892/8773/7316	7
R-HSA-9659787	R-HSA-9659787	Aberrant regulation of mitotic G1/S transition in cancer due to RB1 defects	3/281	17/10861	0.00890372	0.0414372	0.0285573	1028/1870/1017	3
R-HSA-9661069	R-HSA-9661069	Defective binding of RB1 mutants to E2F1,(E2F2, E2F3)	3/281	17/10861	0.00890372	0.0414372	0.0285573	1028/1870/1017	3
R-HSA-5213460	R-HSA-5213460	RIPK1-mediated regulated necrosis	4/281	32/10861	0.00891578	0.0414372	0.0285573	3320/7314/330/7316	4
R-HSA-5656169	R-HSA-5656169	Termination of translesion DNA synthesis	4/281	32/10861	0.00891578	0.0414372	0.0285573	9246/7314/7316/5426	4
R-HSA-5675482	R-HSA-5675482	Regulation of necroptotic cell death	4/281	32/10861	0.00891578	0.0414372	0.0285573	3320/7314/330/7316	4
R-HSA-9013026	R-HSA-9013026	RHOB GTPase cycle	6/281	70/10861	0.00933352	0.0424407	0.0292489	57580/1894/11113/90627/8773/23092	6
R-HSA-176417	R-HSA-176417	Phosphorylation of Emi1	2/281	6/10861	0.00933982	0.0424407	0.0292489	983/26271	2
R-HSA-3000484	R-HSA-3000484	Scavenging by Class F Receptors	2/281	6/10861	0.00933982	0.0424407	0.0292489	10808/3320	2
R-HSA-5336415	R-HSA-5336415	Uptake and function of diphtheria toxin	2/281	6/10861	0.00933982	0.0424407	0.0292489	3320/3326	2
R-HSA-2990846	R-HSA-2990846	SUMOylation	11/281	187/10861	0.00934912	0.0424407	0.0292489	5371/7153/8366/332/6790/5468/3619/115426/641/672/23468	11
R-HSA-5357801	R-HSA-5357801	Programmed Cell Death	12/281	213/10861	0.00941586	0.0425457	0.0293213	5698/3320/79792/7314/4001/5721/3009/63967/330/3008/7316/9500	12
R-HSA-983169	R-HSA-983169	Class I MHC mediated antigen processing & presentation	18/281	379/10861	0.00965691	0.0434338	0.0299334	5698/57674/9246/140691/1520/7314/6891/5721/6892/29116/64167/4012/10616/140739/51752/8773/7316/7320	18
R-HSA-69052	R-HSA-69052	Switching of origins to a post-replicative state	7/281	92/10861	0.00971164	0.0434796	0.0299649	5698/7314/5721/4998/7316/81620/1017	7
R-HSA-5357956	R-HSA-5357956	TNFR1-induced NF-kappa-B signaling pathway	4/281	33/10861	0.0099434	0.0441415	0.0304211	7314/10616/330/7316	4
R-HSA-9675135	R-HSA-9675135	Diseases of DNA repair	5/281	51/10861	0.00994994	0.0441415	0.0304211	83990/5892/80010/641/672	5
R-HSA-936440	R-HSA-936440	Negative regulators of DDX58/IFIH1 signaling	4/281	34/10861	0.0110449	0.0487773	0.0336159	9246/84166/7314/7316	4

## Sheet: legend
Supplementary table S1:
Pathway enrichment analysis of differentially expressed genes in FLS . Pathway enrichment analysis of differentially expressed genes in FLS that were silenced for BRD3 and treated with TNF or left untreated. Pathways highlighted in green are shown in Figure 2.
