# Supplementary material for: BRD3 Regulates the Inflammatory and Stress Response in Rheumatoid Arthritis Synovial Fibroblasts
Source: Biomedicines. 2023 Nov 30;11(12):3188. doi: 10.3390/biomedicines11123188 (PMC10741099; doi:10.3390/biomedicines11123188)
Supplement: Supplementary file 1 [file biomedicines-11-03188-s001.zip › supplementary table S2.xlsx]

## Sheet: compare_Reactome
	Cluster	ID	Description	GeneRatio	BgRatio	pvalue	p.adjust	qvalue	geneID	Symbol	Count
1	noTNF	hsa04110	Cell cycle	21/149	157/8354	3.68159e-13	7.14228e-11	6.23932e-11	4175/4998/1647/90381/1111/113130/9088/1017/8317/4085/26271/9319/699/701/157570/57082/983/9133/7272/4616/10912	BUB1/BUB1B/CCNB2/CDC7/CDCA5/CDK1/CDK2/CHEK1/ESCO2/FBXO5/GADD45A/GADD45B/GADD45G/KNL1/MAD2L1/MCM6/ORC1/PKMYT1/TICRR/TRIP13/TTK	21
2	noTNF	hsa04115	p53 signaling pathway	10/149	74/8354	6.51295e-07	6.31757e-05	5.51887e-05	8795/1647/25946/1111/1017/6241/983/9133/4616/10912	CCNB2/CDK1/CDK2/CHEK1/GADD45A/GADD45B/GADD45G/RRM2/TNFRSF10B/ZNF385A	10
3	noTNF	hsa04914	Progesterone-mediated oocyte maturation	11/149	100/8354	1.45746e-06	9.42491e-05	8.23337e-05	80315/3835/9088/1017/3326/4085/3320/699/6790/983/9133	AURKA/BUB1/CCNB2/CDK1/CDK2/CPEB4/HSP90AA1/HSP90AB1/KIF22/MAD2L1/PKMYT1	11
4	noTNF	hsa03460	Fanconi anemia pathway	8/149	54/8354	4.40905e-06	0.000213839	0.000186805	5888/7398/641/80010/55215/672/2177/29089	BLM/BRCA1/FANCD2/FANCI/RAD51/RMI1/UBE2T/USP1	8
5	noTNF	hsa03030	DNA replication	5/149	36/8354	0.000407308	0.0132125	0.0115421	4175/5422/3978/5557/10714	LIG1/MCM6/POLA1/POLD3/PRIM1	5
6	noTNF	hsa05322	Systemic lupus erythematosus	9/149	128/8354	0.000450216	0.0132125	0.0115421	8358/8347/8335/8352/8366/8332/8329/8342/8345	H2AC13/H2AC16/H2AC4/H2BC14/H2BC4/H2BC9/H3C2/H3C3/H4C2	9
7	noTNF	hsa04114	Oocyte meiosis	9/149	129/8354	0.00047674	0.0132125	0.0115421	80315/9088/1017/4085/26271/699/6790/983/9133	AURKA/BUB1/CCNB2/CDK1/CDK2/CPEB4/FBXO5/MAD2L1/PKMYT1	9
8	noTNF	hsa04210	Apoptosis	9/149	136/8354	0.000700686	0.0158403	0.0138377	835/8795/1647/1519/4001/332/4616/10912/2353	BIRC5/CASP2/CTSO/FOS/GADD45A/GADD45B/GADD45G/LMNB1/TNFRSF10B	9
9	noTNF	hsa03440	Homologous recombination	5/149	41/8354	0.000753736	0.0158403	0.0138377	5888/580/641/10714/672	BARD1/BLM/BRCA1/POLD3/RAD51	5
10	noTNF	hsa04141	Protein processing in endoplasmic reticulum	10/149	168/8354	0.000816509	0.0158403	0.0138377	3326/3301/22824/3320/10808/3337/23645/3304/3303/3310	DNAJA1/DNAJB1/HSP90AA1/HSP90AB1/HSPA1A/HSPA1B/HSPA4L/HSPA6/HSPH1/PPP1R15A	10
11	noTNF	hsa04612	Antigen processing and presentation	6/149	69/8354	0.0013841	0.0243667	0.0212862	3308/3326/3320/3304/3303/3310	HSP90AA1/HSP90AB1/HSPA1A/HSPA1B/HSPA4/HSPA6	6
12	noTNF	hsa05417	Lipid and atherosclerosis	11/149	214/8354	0.00150722	0.0243667	0.0212862	3308/8795/19/3326/3329/4314/3320/3304/3303/3310/2353	ABCA1/FOS/HSP90AA1/HSP90AB1/HSPA1A/HSPA1B/HSPA4/HSPA6/HSPD1/MMP3/TNFRSF10B	11
13	noTNF	hsa04814	Motor proteins	10/149	187/8354	0.00183952	0.0274514	0.0239808	3835/3833/11004/146909/9493/56992/9928/3832/9585/1062	CENPE/KIF11/KIF14/KIF15/KIF18B/KIF20B/KIF22/KIF23/KIF2C/KIFC1	10
14	noTNF	hsa04068	FoxO signaling pathway	8/149	129/8354	0.00209815	0.0290743	0.0253986	1647/604/1017/23710/114907/9133/4616/10912	BCL6/CCNB2/CDK2/FBXO32/GABARAPL1/GADD45A/GADD45B/GADD45G	8
15	noTNF	hsa05134	Legionellosis	5/149	56/8354	0.00310206	0.0401199	0.0350478	3329/1195/3304/3303/3310	CLK1/HSPA1A/HSPA1B/HSPA6/HSPD1	5
16	noTNF	hsa05210	Colorectal cancer	6/149	86/8354	0.00424004	0.0514104	0.0449109	1647/332/10297/4616/10912/2353	APC2/BIRC5/FOS/GADD45A/GADD45B/GADD45G	6
17	noTNF	hsa05034	Alcoholism	9/149	182/8354	0.00518022	0.0591155	0.0516418	8358/8347/8335/8352/8366/8332/8329/8342/8345	H2AC13/H2AC16/H2AC4/H2BC14/H2BC4/H2BC9/H3C2/H3C3/H4C2	9
18	noTNF	hsa04613	Neutrophil extracellular trap formation	9/149	185/8354	0.00575679	0.0620454	0.0542013	8358/8347/8335/8352/8366/8332/8329/8342/8345	H2AC13/H2AC16/H2AC4/H2BC14/H2BC4/H2BC9/H3C2/H3C3/H4C2	9
19	noTNF	hsa03430	Mismatch repair	3/149	23/8354	0.00758051	0.077401	0.0676156	3978/9156/10714	EXO1/LIG1/POLD3	3
20	noTNF	hsa04915	Estrogen signaling pathway	7/149	136/8354	0.0107422	0.104199	0.0910256	3326/3320/2288/3304/3303/3310/2353	FKBP4/FOS/HSP90AA1/HSP90AB1/HSPA1A/HSPA1B/HSPA6	7
21	noTNF	hsa04966	Collecting duct acid secretion	3/149	27/8354	0.0118873	0.109816	0.0959328	9550/526/155066	ATP6V0E2/ATP6V1B2/ATP6V1G1	3
22	noTNF	hsa05224	Breast cancer	7/149	147/8354	0.0159555	0.140698	0.122911	23401/1647/672/10297/4616/10912/2353	APC2/BRCA1/FOS/FRAT2/GADD45A/GADD45B/GADD45G	7
23	noTNF	hsa04010	MAPK signaling pathway	11/149	301/8354	0.0185939	0.152006	0.132789	51295/1647/3304/3925/5228/3303/4616/3310/1326/10912/2353	ECSIT/FOS/GADD45A/GADD45B/GADD45G/HSPA1A/HSPA1B/HSPA6/MAP3K8/PGF/STMN1	11
24	noTNF	hsa00240	Pyrimidine metabolism	4/149	58/8354	0.0195884	0.152006	0.132789	1841/6240/6241/7298	DTYMK/RRM1/RRM2/TYMS	4
25	noTNF	hsa05213	Endometrial cancer	4/149	58/8354	0.0195884	0.152006	0.132789	1647/10297/4616/10912	APC2/GADD45A/GADD45B/GADD45G	4
26	noTNF	hsa05323	Rheumatoid arthritis	5/149	89/8354	0.0211525	0.153717	0.134284	9550/526/155066/4314/2353	ATP6V0E2/ATP6V1B2/ATP6V1G1/FOS/MMP3	5
27	noTNF	hsa04218	Cellular senescence	7/149	156/8354	0.0213936	0.153717	0.134284	1647/1111/1017/983/9133/4616/10912	CCNB2/CDK1/CDK2/CHEK1/GADD45A/GADD45B/GADD45G	7
28	noTNF	hsa05222	Small cell lung cancer	5/149	92/8354	0.0240296	0.166491	0.145442	1647/3655/1017/4616/10912	CDK2/GADD45A/GADD45B/GADD45G/ITGA6	5
29	noTNF	hsa05217	Basal cell carcinoma	4/149	63/8354	0.025699	0.171917	0.150183	1647/10297/4616/10912	APC2/GADD45A/GADD45B/GADD45G	4
30	noTNF	hsa05216	Thyroid cancer	3/149	37/8354	0.0277604	0.179517	0.156822	1647/4616/10912	GADD45A/GADD45B/GADD45G	3
31	withTNF	hsa05322	Systemic lupus erythematosus	17/154	128/8354	1.43534e-10	3.22952e-08	3.11243e-08	8334/8341/85235/8347/8354/8969/8338/8358/8335/8332/8346/8329/8350/8366/8357/8342/8352	H2AC11/H2AC12/H2AC13/H2AC16/H2AC20/H2AC4/H2AC6/H2BC10/H2BC14/H2BC15/H2BC4/H3C1/H3C10/H3C11/H3C2/H3C3/H4C2	17
32	withTNF	hsa04613	Neutrophil extracellular trap formation	18/154	185/8354	6.85647e-09	7.71353e-07	7.43386e-07	8334/8341/85235/8347/8354/8969/8338/8358/8335/8332/8346/8329/8350/8366/8357/8342/8352/79792	GSDMD/H2AC11/H2AC12/H2AC13/H2AC16/H2AC20/H2AC4/H2AC6/H2BC10/H2BC14/H2BC15/H2BC4/H3C1/H3C10/H3C11/H3C2/H3C3/H4C2	18
33	withTNF	hsa05034	Alcoholism	17/154	182/8354	3.41704e-08	2.56278e-06	2.46986e-06	8334/8341/85235/8347/8354/8969/8338/8358/8335/8332/8346/8329/8350/8366/8357/8342/8352	H2AC11/H2AC12/H2AC13/H2AC16/H2AC20/H2AC4/H2AC6/H2BC10/H2BC14/H2BC15/H2BC4/H3C1/H3C10/H3C11/H3C2/H3C3/H4C2	17
34	withTNF	hsa04217	Necroptosis	10/154	157/8354	0.000623391	0.0350658	0.0337944	8334/3326/330/10616/85235/8969/8338/8335/8332/8329	BIRC3/H2AC11/H2AC12/H2AC13/H2AC16/H2AC20/H2AC4/H2AC6/HSP90AB1/RBCK1	10
35	withTNF	hsa03082	ATP-dependent chromatin remodeling	8/154	115/8354	0.00124234	0.0559052	0.0538782	8334/80314/85235/8969/8338/8335/8332/8329	EPC1/H2AC11/H2AC12/H2AC13/H2AC16/H2AC20/H2AC4/H2AC6	8
36	withTNF	hsa04612	Antigen processing and presentation	6/154	69/8354	0.00163921	0.0604725	0.0582799	3308/3326/5993/6892/5721/6891	HSP90AB1/HSPA4/PSME2/RFX5/TAP2/TAPBP	6
37	withTNF	hsa04115	p53 signaling pathway	6/154	74/8354	0.00234941	0.0604725	0.0582799	1017/25946/6241/51512/3732/1647	CD82/CDK2/GADD45A/GTSE1/RRM2/ZNF385A	6
38	withTNF	hsa04914	Progesterone-mediated oocyte maturation	7/154	100/8354	0.00241198	0.0604725	0.0582799	1017/3326/9088/3835/80315/196883/6790	ADCY4/AURKA/CDK2/CPEB4/HSP90AB1/KIF22/PKMYT1	7
39	withTNF	hsa04110	Cell cycle	9/154	157/8354	0.0024189	0.0604725	0.0582799	1017/81620/4998/26271/8317/90381/9088/1647/57082	CDC7/CDK2/CDT1/FBXO5/GADD45A/KNL1/ORC1/PKMYT1/TICRR	9
40	withTNF	hsa05131	Shigellosis	11/154	245/8354	0.00552689	0.124355	0.119846	81631/7316/643246/10616/58528/8354/8358/8350/7314/8357/8352	H3C1/H3C10/H3C11/H3C2/H3C3/MAP1LC3B/MAP1LC3B2/RBCK1/RRAGD/UBB/UBC	11
41	withTNF	hsa04216	Ferroptosis	4/154	41/8354	0.00662055	0.13542	0.13051	81631/112483/643246/6520	MAP1LC3B/MAP1LC3B2/SAT2/SLC3A2	4
42	withTNF	hsa05202	Transcriptional misregulation in cancer	9/154	193/8354	0.00927438	0.173895	0.16759	4094/330/8354/1647/5468/8358/8350/8357/8352	BIRC3/GADD45A/H3C1/H3C10/H3C11/H3C2/H3C3/MAF/PPARG	9
43	withTNF	hsa04137	Mitophagy - animal	5/154	72/8354	0.0103588	0.179287	0.172787	81631/6237/7316/643246/7314	MAP1LC3B/MAP1LC3B2/RRAS/UBB/UBC	5

## Sheet: legend
Supplementary table S2:
Differentially expressed genes shown in Reactome pathways in Figure 2.
